# Supplementary material for: The effects of genetic and modifiable risk factors on brain regions vulnerable to ageing and disease
Source: Nat Commun. 2024 Mar 27;15:2576. doi: 10.1038/s41467-024-46344-2 (PMC10973379; doi:10.1038/s41467-024-46344-2)
Supplement: Supplementary file 4 — Supplementary Data 1-5 [file 41467_2024_46344_MOESM4_ESM.xlsx]

## Sheet: SuppData1
	Supplementary Data 1: Extended Table 1. Summary of significantly associated genetic clusters with the vulnerable ‘last in, first out’ brain network. Lead variant in bold. UK Biobank nIDP associations related to modifiable risk factors for dementia are also in bold; nIDP corresponding exactly to the best modifiable risk factors are underlined (based on https://genetics.opentargets.org/). P-values …
	Cluster	Significant Variants	N	P-value	beta	Chr	Position	a1	a2	af	Gene	eQTL	eQTL tissue	UK Biobank nIDPs associated with significant hits in genetic cluster (<10-3)**† §	In published GWAS (including UK Biobank and other studies)	Reproduction P	In Elliott et al., 2021?
	1	rs6540873 rs1452628	2	1.70608e-08	0.055442	1	215137222	A	C	0.37901	intergenic, ~40kb from KCNK2 (TREK1)	KCNK2 (TREK1)	Non-brain (ovary)	Irritable mood, Feeling worry, Worrier/anxious feelings Alzheimer's disease (Late onset) Average monthly intake of other alcoholic drinks, Alcohol consumed Food weight Other deficiency anemia, Megaloblastic anemia, Pernicious anemia Mean sphered cell volume (blood count), Monocyte chemoattractant protein-3 levels An open solid fuel fire that you use regularly in winter time | gas or solid-fuel co…	Grey matter volume Brain age, grey matter intra-parietal sulcus White matter hyperintensity volume (adjusted for hypertension) Cortical thickness, Brain morphology, Sulcal depth, Cortical surface area Brain shape (first hierarchical level) Brain region volumes	0.000392464	Yes
	2	rs13107325 rs13135092 rs35518360 rs35225200 rs13105682 rs6855246 rs1813006	7	2.82488e-13	0.13578	4	103188709	C	T	0.070326	exon (missense), SLC39A8 (ZIP8)	UBE2D3	Non-brain (artery - aorta)	HDL cholesterol levels, Apolipoprotein A1 levels, Total cholesterol levels, Low density lipoprotein cholesterol levels, Direct low density lipoprotein cholesterol levels Diastolic blood pressure, Systolic blood pressure, Hypertension/High blood pressure, Cardiovascular disease, Vascular/heart problems diagnosed by doctor (other) Calcium levels, Aspartate aminotransferase levels, Urate levels, Gam…	LDL/HDL cholesterol/triglyceride/Apolipoprotein A1 levels, etc. Diastolic/systolic/mean arterial blood pressure, Medication for blood pressure Intelligence, Cognitive performance, Maths ability, Educational attaintment (cognition) Schizophrenia Higher risk of cardiovascular death Type 2 diabetes Hemoglobin levels, Red blood cell count, Platelet distribution width, Hematocrit, Mean corpuscular vol…	0.00118413	Yes
	3	rs35187443 (6:45442860_TA_T)	1	9.02818e-09	0.059142	6	45442860	TA	T	0.37785	intron of RUNX2	in high LD (R2=0.86) with rs2677109, eQTL of RUNX2	Brain (caudate, putamen, hippocampus, spinal cord)	Facial ageing Lymphocyte percentage of white cells, Neutrophil percentage of white cells, Neutrophil count Appendicular lean mass Heel bone density, osteoarthritis Infective connective tissue disorders Sex hormone-binding globulin levels adjusted for BMI Fibromyalgia Snoring Optic disc area Varicose veins Chronic glomerulonephritis Osteoarthritis		0.00305351	No
	4	rs12146713	1	1.25719e-09	-0.098515	12	106476805	T	C	0.094205	intron of NUAK1 (ARK5)	RP11-114F10.2	Non-brain (adipose, artery, nerve prostate and skin)	Schizophrenia vs major depressive disorder Multiple sclerosis Insulin-like growth factor 1 levels Zoton 15mg capsule, Proton pump inhibitor (zoton) Other secondary gonarthrosis Sitting height Secondary malignancy of respiratory organs Other pulmonary heart/vessel disease	White matter in fornix and volume of ventricles (V1, V2, V3) Cortical thickness, Brain morphology, Sulcal depth, Cortical surface area Brain shape (seventh hierarchical level) Brain region volumes White matter microstructure Subcortical volumes	0.00564027	Yes
	5	rs2532395 (highest hit after tri-allelic rs2693333)*	3906	3.56451e-15	-0.092347	17	44307193	C	T	0.21237	intergenic, in MAPT region, <10kb from KANSL1	multiple genes, including MAPT, KANSL1, CRHR1, SPPL2C, ARL17A in the brain samples	Brain (multiple tissues in the cortex, subcortex, cerebellum and spinal cord) Non-brain (multiple tissues)	Red blood cell (erythrocyte) count/distribution width, Reticulocyte volume/count, Hemoglobin concentration, Hematocrit percentage, Eosinophil count/percentage (of granulocytes/white cells), Mean platelet (thrombocyte) volume, Neutrophil percentage, Mean corpuscular volume, Lymphocyte percentage/count Balding pattern, relative age of first facial hair, Total testosterone levels, Relative age voice…		0.0197151	Very partial (only two out of 3,906 variants in common)
	6	rs312238 rs312241 rs312245 rs312250 rs113075535 rs312257 rs312255 rs312256	8	1.77419e-10	-0.045035	X Y	2,669,044 2,619,044	G	T	0.15118	intergenic, ~1kb from XG, ~10kb from CD99	CD99	Non-brain (muscle-skeletal)	Platelet crit		1.11609e-06	No
	7	rs2857316 rs2109378 rs2534628 rs2534630 rs2534629 rs311155 rs28620378 rs28758440 rs2534635	9	2.26986e-29	-0.075645	X Y	2,698,954 2,648,954	G	A	0.32244	intron of XG intron of XGPY2	XG	Non-brain (thyroid)	NA		3.87258e-19	No
		* Full list of significant hits in cluster in Supplementary Data 4												** Bonferroni-corrected (for rs13107325 and rs2532395, all 50 top results presented survive correction for multiple comparisons)
														† Top 50 for rs13107325 and rs2532395
														§ Provided for rs2677109 (in highest LD with the top hit, an indel)

## Sheet: SuppData2
	Supplementary Data 2: Significant associations between rs312238 (CD99) and non-imaging phenotypes (n=16,924) in the genotyped participants who had not been scanned (n=374,230)
	category	data-field	variable	r	R2	pval	N	Non-zero values
	early life factors	129-0.0	'Place of birth in UK - north co-ordinate (0.0)'	0.0478517	0.00228979	1.61315e-184	366127	360676
	lifestyle and environment - general	20118-0.0	'Home area population density - urban or rural (0.0)'	0.0448765	0.0020139	1.62533e-164	370697	370697
	early life factors	130-0.0	'Place of birth in UK - east co-ordinate (0.0)'	-0.0421032	0.00177268	2.84281e-143	366127	360676
	lifestyle and environment - general	22704-0.0	'Home location - north co-ordinate (rounded) (0.0)'	0.0395339	0.00156293	2.67685e-129	374224	374224
	lifestyle and environment - general	20075-0.0	'Home location at assessment - north co-ordinate (rounded) (0.0)'	0.0391936	0.00153614	5.90003e-126	370758	370758
	lifestyle and environment - general	24508-0.0	'Distance (Euclidean) to coast (0.0)'	-0.0357867	0.00128069	2.52707e-105	370758	370736
	lifestyle and environment - general	20074-0.0	'Home location at assessment - east co-ordinate (rounded) (0.0)'	-0.0356785	0.00127295	1.06498e-104	370758	370758
	lifestyle and environment - general	22702-0.0	'Home location - east co-ordinate (rounded) (0.0)'	-0.0354819	0.00125896	1.61076e-104	374224	374224
	health and medical history, health outcomes	41250-0.1	'Methods of discharge from hospital (recoded) (0.1)'	-0.0759201	0.00576386	5.66793e-90	70029	70029
	health and medical history, health outcomes	41248-0.1	'Destinations on discharge from hospital (recoded) (0.1)'	-0.055601	0.00309147	2.97166e-49	70335	70335
	health and medical history, health outcomes	40019-0.0	'Cancer report format (0.0)'	-0.0438985	0.00192708	7.10714e-31	69244	69244
	health and medical history, health outcomes	41250-0.2	'Methods of discharge from hospital (recoded) (0.2)'	-0.101195	0.0102404	1.36106e-27	11557	11557
	health and medical history, health outcomes	41248-0.2	'Destinations on discharge from hospital (recoded) (0.2)'	-0.0761322	0.00579611	4.82727e-25	18426	18426
	lifestyle and environment - general	22704-0.1	'Home location - north co-ordinate (rounded) (0.1)'	0.0310922	0.000966725	3.91291e-24	106223	106223
	lifestyle and environment - general	1873-0.0	'Number of full brothers (0.0)'	0.0160573	0.000257836	1.79383e-22	368907	233401
	lifestyle and environment - general	1883-0.0	'Number of full sisters (0.0)'	0.0153341	0.000235135	1.22882e-20	368958	223119
	lifestyle and environment - general	22700-0.0	'Date first recorded at location (0.0)'	0.0149301	0.000222907	6.64784e-20	374224	374224
	health and medical history, health outcomes	41210-0.10023	'Operative procedures - secondary OPCS4 (Y903 - Y90.3 Scanning NEC)'	0.0148411	0.000220258	1.09709e-19	374230	2561
	health and medical history, health outcomes	41272-0.9276	'Operative procedures - OPCS4 (X558 - X55.8 Other specified other operations on unspecified organ)'	0.0147428	0.000217349	1.90297e-19	374230	1845
	lifestyle and environment - general	24506-0.0	'Natural environment percentage, buffer 1000m (0.0)'	-0.0140031	0.000196086	1.51042e-17	370758	370421
	health and medical history, health outcomes	41251-0.1	'Sources of admission to hospital (recoded) (0.1)'	-0.0448436	0.00201095	3.50976e-17	35335	35335
	lifestyle and environment - general	26413-0.0	'Health score (England) (0.0)'	0.0146369	0.000214238	1.09229e-16	321128	144351
	lifestyle and environment - general	24019-0.0	'Particulate matter air pollution (pm10); 2007 (0.0)'	-0.0135525	0.00018367	1.93792e-16	368416	368416
	health and medical history, health outcomes	41210-0.10321	'Operative procedures - secondary OPCS4 (Z278 - Z27.8 Specified upper digestive tract NEC)'	0.0130393	0.000170023	1.5048e-15	374230	1218
	health and medical history, health outcomes	41200-0.9276	'Operative procedures - main OPCS4 (X558 - X55.8 Other specified other operations on unspecified organ)'	0.0127867	0.000163499	5.19904e-15	374230	1361
	health and medical history, health outcomes	40019-1.0	'Cancer report format (1.0)'	-0.0564099	0.00318207	6.81504e-14	17655	17655
	lifestyle and environment - general	728-0.0	'Number of vehicles in household (0.0)'	-0.0118807	0.000141151	4.28355e-13	372023	372023
	lifestyle and environment - general	24003-0.0	'Nitrogen dioxide air pollution; 2010 (0.0)'	0.0118753	0.000141023	5.33179e-13	369314	369314
	lifestyle and environment - general	189-0.0	'Townsend deprivation index at recruitment (0.0)'	0.0115986	0.000134528	1.33152e-12	373789	95386
	physical measures - general	50-0.0	'Standing height (0.0)'	-0.0115147	0.000132589	1.97336e-12	373434	373434
	health and medical history, health outcomes	41203-0.7721	'Diagnoses - main ICD9 (78909 - 78909 Abdominal pain (other and unspecified))'	0.011265	0.000126901	5.53661e-12	374230	644
	early life factors	1787-0.0	'Maternal smoking around birth (0.0)'	0.012066	0.000145587	7.60453e-12	321927	99057
	health and medical history, health outcomes	41271-0.7721	'Diagnoses - ICD9 (78909 - 78909 Abdominal pain (other and unspecified))'	0.0111202	0.000123659	1.02824e-11	374230	700
	health and medical history, health outcomes	41203-0.13249	'Diagnoses - main ICD9 (V252 - V252 Sterilization)'	0.0110068	0.00012115	1.66034e-11	374230	1822
	health and medical history, health outcomes	41271-0.13249	'Diagnoses - ICD9 (V252 - V252 Sterilization)'	0.0109994	0.000120987	1.71311e-11	374230	1943
	lifestyle and environment - general	24006-0.0	'Particulate matter air pollution (pm2.5); 2010 (0.0)'	0.0114254	0.00013054	2.14039e-11	343504	343504
	lifestyle and environment - general	24004-0.0	'Nitrogen oxides air pollution; 2010 (0.0)'	0.010803	0.000116706	5.20602e-11	369314	369314
	health and medical history, health outcomes	41248-0.3	'Destinations on discharge from hospital (recoded) (0.3)'	-0.0951351	0.00905068	7.16734e-11	4718	4718
	health and medical history, health outcomes	41200-0.9490	'Operative procedures - main OPCS4 (X998 - X99.8 No procedure performed)'	-0.010603	0.000112423	8.80931e-11	374230	134470
	health and medical history, health outcomes	41247-0.2	'Patient classification on admission (recoded) (0.2)'	-0.0652076	0.00425203	9.14975e-11	9902	9902
	lifestyle and environment - general	26412-0.0	'Employment score (England) (0.0)'	0.0114051	0.000130076	1.0278e-10	321128	321127
	lifestyle and environment - general	20075-2.0	'Home location at assessment - north co-ordinate (rounded) (2.0)'	0.0444351	0.00197448	1.68935e-10	20688	20688
	lifestyle and environment - general	670-0.0	'Type of accommodation lived in (0.0)'	0.0102407	0.000104871	3.77616e-10	374060	373341
	health and medical history, health outcomes	41271-0.3603	'Diagnoses - ICD9 (4549 - 4549 Varicose veins of lower extremity without ulcer/inflammation)'	0.0101863	0.000103761	4.62962e-10	374230	943
	health and medical history, health outcomes	41203-0.3603	'Diagnoses - main ICD9 (4549 - 4549 Varicose veins of lower extremity without ulcer/inflammation)'	0.00998908	9.97816e-05	9.93043e-10	374230	932
	lifestyle and environment - general	24507-0.0	'Natural environment percentage, buffer 300m (0.0)'	-0.0100305	0.000100611	1.01315e-09	370758	336062
	lifestyle and environment - general	22704-0.3	'Home location - north co-ordinate (rounded) (0.3)'	0.0380791	0.00145001	1.22881e-09	25492	25492
	health and medical history, health outcomes	41210-0.9276	'Operative procedures - secondary OPCS4 (X558 - X55.8 Other specified other operations on unspecified organ)'	0.00917508	8.41821e-05	1.99351e-08	374230	665
	health and medical history, health outcomes	41249-0.2	'Methods of admission to hospital (recoded) (0.2)'	0.0158289	0.000250555	2.73328e-08	123310	123310
	health and medical history, health outcomes	41202-0.18784	'Diagnoses - main ICD10 (Z530 - Z53.0 Procedure not carried out because of contraindication)'	0.00907643	8.23816e-05	2.82071e-08	374230	549
	health and medical history, health outcomes	41271-0.4426	'Diagnoses - ICD9 (6059 - 6059 Redundant prepuce and phimosis)'	0.00890476	7.92948e-05	5.1169e-08	374230	126
	health and medical history, health outcomes	41256-0.1279	'Operative procedures - main OPCS3 (6512 - 651.2 Ligation or vasectomy of vas deferens : vasectomy)'	0.00888671	7.89736e-05	5.44421e-08	374230	420
	early life factors	1677-0.0	'Breastfed as a baby (0.0)'	-0.0100824	0.000101656	7.64469e-08	284267	202299
	health and medical history, health outcomes	40011-0.8097	'Histology of cancer tumour (8097 - Basal cell carcinoma, nodular)'	0.00875257	7.66076e-05	8.59834e-08	374230	574
	health and medical history, health outcomes	41271-0.4056	'Diagnoses - ICD9 (5509 - 5509 Inguinal hernia, without mention of obstruction or gangrene)'	0.0087408	7.64016e-05	8.9474e-08	374230	325
	physical measures - general	1717-0.0	'Skin colour (0.0)'	-0.00875299	7.66149e-05	1.02895e-07	369657	369657
	physical measures - general	1727-0.0	'Ease of skin tanning (0.0)'	0.00873132	7.62359e-05	1.24358e-07	366685	366685
	lifestyle and environment - general	24500-0.0	'Greenspace percentage, buffer 1000m (0.0)'	-0.00907223	8.23053e-05	2.1322e-07	326979	326979
	health and medical history, health outcomes	41203-0.7685	'Diagnoses - main ICD9 (7865 - 7865 Chest pain)'	0.00830337	6.8946e-05	3.7882e-07	374230	405
	health and medical history, health outcomes	41249-0.4	'Methods of admission to hospital (recoded) (0.4)'	0.0311683	0.000971461	4.63809e-07	26189	26189
	health and medical history, health outcomes	41271-0.7685	'Diagnoses - ICD9 (7865 - 7865 Chest pain)'	0.00819165	6.71032e-05	5.41582e-07	374230	428
	health and medical history, health outcomes	41271-0.5098	'Diagnoses - ICD9 (7062 - 7062 Sebaceous cyst)'	0.00817915	6.68985e-05	5.63532e-07	374230	554
	health and medical history, health outcomes	41271-0.7715	'Diagnoses - ICD9 (7890 - 7890 Abdominal pain)'	0.00817786	6.68775e-05	5.65836e-07	374230	687
	health and medical history, health outcomes	41271-0.13475	'Diagnoses - ICD9 (V587 - V587 Other endoscopy with no abnormality found)'	0.00811806	6.5903e-05	6.83671e-07	374230	260
	health and medical history, health outcomes	41203-0.5098	'Diagnoses - main ICD9 (7062 - 7062 Sebaceous cyst)'	0.0080801	6.5288e-05	7.70397e-07	374230	531
	health and medical history, health outcomes	20002-0.99999	'Non-cancer illness code, self-reported (99999 - unclassifiable)'	0.00806129	6.49845e-05	8.17187e-07	374230	17931
	health and medical history, health outcomes	41203-0.4056	'Diagnoses - main ICD9 (5509 - 5509 Inguinal hernia, without mention of obstruction or gangrene)'	0.00794357	6.31003e-05	1.17861e-06	374230	319
	lifestyle and environment - general	26411-0.0	'Income score (England) (0.0)'	0.00854218	7.29689e-05	1.29556e-06	321128	321128
	health and medical history, health outcomes	41203-0.7715	'Diagnoses - main ICD9 (7890 - 7890 Abdominal pain)'	0.00790381	6.24702e-05	1.33226e-06	374230	598
	health and medical history, health outcomes	41202-0.18787	'Diagnoses - main ICD10 (Z538 - Z53.8 Procedure not carried out for other reasons)'	0.00789769	6.23736e-05	1.35755e-06	374230	1082

## Sheet: SuppData3
	Supplementary Data 3: Extended Table 2. Details and associations with the vulnerable ‘last in, first out’ brain network for each modifiable risk factor (MRF) across 15 different categories. ‘Best’ MRFs are in bold. P-values are derived from a two-sided linear association test.
						With confounders			Without confounders
	Category	UKB Data-field number	Visit	MRFs description	Type of variable	R2	r	p-value	R2	r	p-value	n
	Alcohol consumption	1558	2	Alcohol intake frequency	ordinal	0.00187249	-0.0432723	8.52513e-18	0.00913285	-0.0955659	1.35172e-80	39398
		1558	0	Alcohol intake frequency	ordinal	0.0015927	-0.0399086	1.86589e-15	0.0131329	-0.114599	5.53088e-116	39658
		20403	*	Amount of alcohol drunk on a typical drinking day	ordinal	0.00219795	-0.0468823	8.01866e-15	0.000208599	-0.014443	0.0167573	27426
		20416	*	Frequency of consuming six or more units of alcohol	ordinal	0.00208057	-0.0456132	3.96775e-14	2.74883e-06	-0.00165796	0.783481	27464
		20414	*	Frequency of drinking alcohol	ordinal	0.00169161	-0.0411292	9.20016e-12	0.00845235	-0.0919367	1.22328e-52	27468
	Body size measurements	48	0	Waist circumference	continuous	0.00233697	-0.0483422	5.9709e-22	0.0394487	-0.198617	<2.23E-308	39644
		48	2	Waist circumference	continuous	0.00211947	-0.0460377	1.65168e-19	0.0285332	-0.168918	3.79034e-244	38475
		21001	2	BMI	continuous	0.00166868	-0.0408494	1.20399e-15	0.00108577	-0.0329511	1.07539e-10	38368
		21001	0	BMI	continuous	0.00116994	-0.0342044	9.7779e-12	0.00416113	-0.0645068	8.25991e-38	39621
		21002	2	Weight	continuous	0.000849512	-0.0291464	1.11211e-08	0.00721819	-0.0849599	1.82952e-62	38407
		21002	0	Weight	continuous	0.000576274	-0.0240057	1.76222e-06	0.0150103	-0.122516	2.39992e-132	39627
		49	0	Hip circumference	continuous	0.000219828	-0.0148266	0.00315707	0.000531087	-0.0230453	4.45196e-06	39645
		49	2	Hip circumference	continuous	9.03225e-05	-0.00950382	0.0623095	0.00026932	0.016411	0.00128498	38477
	Blood pressure	6177 + 6153	2	Medication for blood pressure	binary	0.00243074	-0.0493026	7.55238e-22	0.0323164	-0.179768	5.4298e-273	37922
		6177 + 6153	0	Medication for blood pressure	binary	0.00228065	-0.0477562	4.3175e-20	0.0268436	-0.16384	2.44252e-220	36915
		20002	*	Hypertension self reported	binary	0.00141375	-0.0375999	6.81462e-14	0.0232003	-0.152316	1.17251e-204	39676
		95	2	Pulse rate (first reading during blood-pressure measurement)	continuous	0.0038327	-0.0619088	0.000365457	0.000936008	-0.0305943	0.0781515	3315
		2966	2	Age high blood pressure diagnosed	continuous	0.00140453	0.0374771	0.00038319	0.0482031	-0.219552	1.76424e-98	8981
		4079	0	Diastolic blood pressure, automated (second) reading	continuous	0.000313394	-0.0177029	0.000740383	0.00750734	-0.0866449	1.70615e-61	36330
		4079	0	Diastolic blood pressure, automated (first) reading	continuous	0.000264981	-0.0162782	0.00176724	0.00752739	-0.0867605	1.38746e-62	36899
		4080	2	Systolic blood pressure, automated (second) reading	continuous	0.000236174	0.015368	0.00661432	0.0294104	-0.171495	8.859e-205	31230
		95	2	Pulse rate (second reading during blood-pressure measurement)	continuous	0.00170387	-0.0412779	0.0116498	1.74745e-05	0.00418025	0.79829	3739
		4080	2	Systolic blood pressure, automated (first) reading	continuous	0.000179004	0.0133792	0.0170195	0.0320082	-0.178908	4.62664e-227	31816
		2966	0	Age high blood pressure diagnosed	continuous	0.000716516	0.0267678	0.0230694	0.0840887	-0.289981	9.72522e-140	7211
		95	0	Pulse rate (second reading during blood-pressure measurement)	continuous	0.000840305	-0.028988	0.0954699	0.000265614	0.0162977	0.348212	3314
		95	0	Pulse rate (first reading during blood-pressure measurement)	continuous	0.000630164	-0.0251031	0.187764	0.000258998	0.0160934	0.397942	2760
		4079	2	Diastolic blood pressure, automated (first) reading	continuous	3.6427e-05	-0.00603548	0.281733	0.00037316	-0.0193174	0.000569111	31816
		4080	0	Systolic blood pressure, automated (second) reading	continuous	3.02843e-05	-0.00550312	0.294262	0.038529	-0.196288	<2.23E-308	36330
		4079	2	Diastolic blood pressure, automated (second) reading	continuous	1.06658e-05	-0.00326585	0.563864	7.42685e-06	-0.00272522	0.630068	31234
		4080	0	Systolic blood pressure, automated (first) reading	continuous	4.43278e-06	-0.00210542	0.685925	0.0374637	-0.193555	2.60602e-308	36899
	Cholesterol	6177 + 6153	0	Medication for cholesterol	binary	0.00179968	-0.0424227	3.5317e-16	0.0330811	-0.181882	3.35847e-272	36915
		6177 + 6153	2	Medication for cholesterol	binary	0.00153771	-0.0392137	2.19785e-14	0.0505274	-0.224783	<2.23E-308	37922
		30780	0	LDL direct	continuous	0.000644557	0.0253881	1.03298e-06	0.000261762	-0.0161791	0.00185096	37022
		20002	*	Cholesterol self reported	binary	0.000373739	-0.0193323	0.000117746	0.0253414	-0.15919	2.41711e-223	39676
		30690	0	Cholesterol	continuous	0.000237003	0.0153949	0.00302504	8.25412e-05	-0.00908522	0.0801267	37101
		30760	0	HDL cholesterol	continuous	0.000206509	-0.0143704	0.00820459	0.00377786	0.0614643	1.07137e-29	33844
	Depression	20546	*	Substances taken for depression	binary	0.000625583	-0.0250117	0.000132448	0.0066151	0.0813333	1.44837e-35	23349
		20433	*	Age at first episode of depression	continuous	0.000754811	0.0274738	0.00100442	0.00917817	-0.0958028	1.36899e-30	14336
		20446	*	Ever had prolonged feelings of sadness or depression	binary	0.000305711	-0.0174846	0.00377259	0.0060638	0.0778704	3.38924e-38	27448
		20510	*	Recent feelings of depression	ordinal	0.000121723	-0.0110328	0.0677855	0.00411679	0.0641622	2.04932e-26	27411
		20441	*	Ever had prolonged loss of interest in normal activities	binary	0.000113817	-0.0106685	0.0772523	0.00946668	0.0972969	1.09603e-58	27434
		20442	*	Lifetime number of depressed periods	continuous	1.26056e-05	0.00355044	0.572334	0.00087654	0.0296064	2.48306e-06	25297
		20434	*	Age at last episode of depression	continuous	3.63458e-06	0.00190646	0.821729	0.014615	-0.120892	1.16265e-46	13976
	Diabetes	2443	2	Diabetes diagnosed by doctor	binary	0.0046286	-0.0680338	1.51004e-41	0.0109577	-0.104679	3.42687e-96	39306
		2443	0	Diabetes diagnosed by doctor	binary	0.00445388	-0.0667374	2.40424e-40	0.00847479	-0.0920586	2.81022e-75	39618
		20003	*	Use of Metformin	binary	0.00437595	-0.0661509	1.00587e-39	0.00784543	-0.0885744	6.45447e-70	39676
		20002	*	Diabetes self reported	binary	0.0043352	-0.0658422	2.27564e-39	0.01028	-0.10139	4.30407e-91	39676
		30740	*	Glucose	continuous	0.00261729	-0.0511594	4.87804e-21	0.00888142	-0.0942413	1.48553e-67	33808
		6177 + 6153	2	Medication for diabetes	binary	0.00191728	-0.0437868	1.46221e-17	0.000742564	-0.02725	1.10893e-07	37922
		6177 + 6153	0	Medication for diabetes	binary	0.00145055	-0.0380861	2.48901e-13	0.000498867	-0.0223353	1.7664e-05	36915
	Diet/Supplementation	1329	0	Oily fish intake	ordinal	0.000250913	-0.0158402	0.00162251	0.00926094	-0.0962338	3.85802e-82	39594
		20084	2	Vitamin D supplement use	binary	0.000385094	-0.0196238	0.0303727	0.000820618	-0.0286464	0.00156939	12179
		103990	0	Vegetable consumers	binary	0.00061721	-0.0248437	0.0540586	0.00231527	-0.0481172	0.000188206	6018
		20084	0	Folic acid supplement use	binary	0.000429974	-0.0207358	0.107886	0.000698712	-0.0264332	0.0402987	6018
		1329	2	Oily fish intake	ordinal	5.85103e-05	-0.0076492	0.129148	0.00649309	-0.0805797	1.03364e-57	39362
		103990	2	Vegetable consumers	binary	0.000167582	0.0129453	0.153221	0.000117172	-0.0108246	0.232288	12179
		2654	0	Olive oil consumption	binary	5.00324e-05	0.00707336	0.161846	4.06595e-06	0.00201642	0.689936	39119
		20084	0	Fish oil supplement use	binary	0.000318888	-0.0178574	0.16619	0.00782942	-0.088484	6.12273e-12	6018
		20084	0	Vitamin D supplement use	binary	0.000251905	-0.0158715	0.21849	0.000115415	-0.0107431	0.404687	6018
		2654	2	Olive oil consumption	binary	3.69458e-05	0.00607831	0.227661	7.98863e-06	-0.00282642	0.574664	39400
		6179	2	Fish oil dietary supplements	binary	8.01308e-05	0.00895158	0.285004	0.0032869	-0.0573315	7.19728e-12	14272
		20084	2	Folic acid supplement use	binary	5.09617e-05	-0.00713875	0.430937	0.000196403	-0.0140144	0.12191	12179
		20084	2	Fish oil supplement use	binary	1.91322e-05	-0.00437404	0.629404	0.00748267	-0.0865024	1.1269e-21	12179
		20084	0	Vitamin B12 supplement use	binary	1.36205e-05	-0.0036906	0.774783	7.48416e-06	-0.00273572	0.831952	6018
		6179	0	Fish oil dietary supplements	binary	3.80336e-06	0.00195022	0.800356	0.00464981	-0.0681895	8.53155e-19	16822
		20084	2	Vitamin B12 supplement use	binary	1.6696e-06	-0.00129213	0.886643	3.37893e-05	-0.00581286	0.521247	12179
	Exercise	943	2	Frequency of stair climbing in last 4 weeks	ordinal	0.000726187	0.0269478	8.91498e-08	0.00267121	0.0516838	1.07323e-24	39372
		904	2	Number of days/week of vigorous physical activity 10+ minutes	continuous	0.000620963	0.0249191	9.61532e-07	0.000361028	0.0190007	0.000186954	38651
		943	0	Frequency of stair climbing in last 4 weeks	ordinal	0.0005981	0.0244561	1.12587e-06	0.0021638	0.0465167	1.95523e-20	39621
		6164	2	Vigorous physical activity in last 4 weeks	binary	0.000471113	0.0217051	2.11169e-05	0.00618708	0.078658	9.01844e-54	38388
		991	2	Frequency of strenuous sports in last 4 weeks	ordinal	0.000436642	0.020896	4.29184e-05	0.00592563	0.0769781	1.747e-51	38332
		6164	2	Moderate physical activity in last 4 weeks	binary	0.000398565	0.0199641	9.17077e-05	0.00460969	0.0678947	1.87311e-40	38388
		6164	0	Vigorous physical activity in last 4 weeks	binary	0.00036329	0.0190602	0.000212494	0.00347419	0.0589422	1.9167e-30	37759
		884	2	Number of days/week of moderate physical activity 10+ minutes	continuous	0.000353856	0.018811	0.000222777	0.00100983	-0.0317779	4.42975e-10	38515
		904	0	Number of days/week of vigorous physical activity 10+ minutes	continuous	0.00028779	0.0169644	0.000811794	1.37855e-05	0.00371288	0.463567	38968
		971	0	Frequency of walking for pleasure in last 4 weeks	ordinal	0.000290288	-0.0170378	0.000932842	8.04734e-05	-0.0089707	0.0812243	37745
		991	0	Frequency of strenuous sports in last 4 weeks	ordinal	0.000284369	0.0168633	0.00105993	0.00301691	0.0549264	1.34771e-26	37699
		3637	2	Frequency of other exercises in last 4 weeks	ordinal	0.000231964	0.0152304	0.00293256	0.00367703	0.0606385	2.07418e-32	38151
		6164	0	Moderate physical activity in last 4 weeks	binary	0.000224882	0.0149961	0.00356991	0.00326537	0.0571434	1.09527e-28	37759
		864	2	Number of days/week walked 10+ minutes	continuous	0.000201105	0.0141811	0.00499408	2.96325e-05	-0.00544358	0.281121	39195
		971	2	Frequency of walking for pleasure in last 4 weeks	ordinal	0.00018287	-0.0135229	0.00807355	0.00015388	-0.0124048	0.0150718	38376
		6164	2	Walking in last 4 weeks	binary	0.000141171	0.0118815	0.0199235	0.00136324	0.0369221	4.69732e-13	38388
		884	0	Number of days/week of moderate physical activity 10+ minutes	continuous	0.000118567	0.0108889	0.0321622	0.00112206	-0.0334971	4.32578e-11	38716
		3637	0	Frequency of other exercises in last 4 weeks	ordinal	8.50808e-05	0.00922393	0.0736659	0.00142319	0.0377252	2.51121e-13	37610
		864	0	Number of days/week walked 10+ minutes	continuous	2.52692e-05	0.00502685	0.318296	0.000722477	-0.0268789	9.37927e-08	39420
		6164	0	Walking in last 4 weeks	binary	2.43781e-05	0.00493742	0.337391	4.45916e-05	-0.0066777	0.194506	37759
	Hearing	2257	0	Hearing difficulty/background	binary	0.000373672	-0.0193306	0.000135629	0.00985604	-0.0992776	6.05254e-86	38970
		2257	2	Hearing difficulty/background	binary	0.000145277	-0.0120531	0.0180723	0.0144066	-0.120028	2.01934e-123	38477
		4243	2	Triplet correct (right)	continuous	0.000101379	-0.0100687	0.0502658	0.000190892	0.0138164	0.00723253	37810
		4243	0	Triplet correct (right)	continuous	0.000131097	-0.0114497	0.191692	0.000225115	0.0150038	0.0870428	13009
		2247	0	Hearing difficulty	binary	1.46186e-05	-0.00382342	0.458005	0.0104713	-0.102329	3.15238e-88	37683
		2247	2	Hearing difficulty	binary	1.33534e-05	-0.00365423	0.480869	0.0170801	-0.130691	1.61049e-141	37218
		4232	2	Triplet correct (left)	continuous	1.59672e-06	-0.00126361	0.806071	0.00056113	0.0236882	4.17075e-06	37753
		4232	0	Triplet correct (left)	continuous	2.18593e-06	-0.00147849	0.866145	0.000506041	0.0224954	0.0103013	13005
	Inflammation	30710	0	C-reactive protein (based on blood assay)	continuous	0.000794757	-0.0281914	5.78058e-08	0.00147146	-0.0383596	1.53488e-13	37030
		6154	2	Use of medication for pain relief	binary	0.000491864	-0.022178	1.1475e-05	0.00103617	-0.0321897	1.92411e-10	39132
		20003	*	Use of anti-inflammatory drugs	binary	0.000468287	-0.0216399	1.62871e-05	0.00222864	-0.0472085	5.06484e-21	39676
		6154	0	Use of medication for pain relief	binary	0.000453518	-0.021296	2.68422e-05	0.00139202	-0.0373098	1.89764e-13	38871
		6152	0	Hayfever	binary	7.75986e-05	0.00880901	0.0794627	0.00348951	0.0590721	5.32442e-32	39644
		30820	0	Rheumatoid factor (based on blood assay)	continuous	0.000227817	-0.0150936	0.403458	0.00168349	-0.0410304	0.0229557	3071
		20003	*	Use of Beclometasone	binary	1.67765e-05	-0.00409591	0.414624	9.33817e-05	-0.00966342	0.0542778	39676
		20003	*	Use of anti-allergic drugs	binary	4.05638e-06	-0.00201405	0.688319	5.52796e-07	-0.000743503	0.88228	39676
		6152	2	Hayfever	binary	4.14948e-07	0.000644165	0.898307	0.00301707	0.0549279	1.09821e-27	39369
	Pollution	24016	*	Nitrogen dioxide air pollution in 2005	continuous	0.00263385	-0.051321	2.74947e-24	0.000133378	-0.0115489	0.022201	39211
		24007	*	Particulate matter air pollution (pm2.5) absorbance	continuous	0.00195023	-0.0441614	1.93046e-17	0.000105927	-0.0102921	0.047733	37000
		24003	*	Nitrogen dioxide air pollution in 2010	continuous	0.00115242	-0.0339473	1.77449e-11	1.75355e-05	0.00418754	0.406998	39211
		24004	*	Nitrogen oxides air pollution in 2010	continuous	0.000731001	-0.027037	8.58989e-08	5.08092e-05	0.00712806	0.158106	39211
		24006	*	Particulate matter air pollution (pm2.5)	continuous	0.00061151	-0.0247287	1.96576e-06	0.000103165	0.010157	0.0507369	37000
		24005	*	Particulate matter air pollution (pm10) in 2010	continuous	0.00054501	-0.0233455	7.09743e-06	0.00011478	-0.0107135	0.0393223	37000
		24008	*	Particulate matter air pollution 2.5-10um in 2010	continuous	0.000171202	-0.0130844	0.0118463	5.86562e-05	-0.00765873	0.140711	37000
		24014	*	Close to major road	binary	8.88203e-05	-0.00942445	0.0620314	8.68839e-05	-0.00932115	0.064954	39211
		24011	*	Traffic intensity on the nearest major road	continuous	2.13374e-05	-0.00461924	0.360397	6.01208e-08	0.000245196	0.961276	39211
	Sleep	1160	2	Sleep duration	continuous	0.000867472	-0.0294529	5.20499e-09	0.00610924	-0.0781616	2.52565e-54	39313
		1170	2	Getting up in morning	ordinal	0.000667972	0.0258452	2.90199e-07	0.00968879	-0.0984316	2.39424e-85	39388
		1180	0	Chronotype evening	binary	0.000726749	-0.0269583	4.50548e-07	1.71793e-05	0.00414479	0.437969	35034
		1180	2	Chronotype evening	binary	0.000561042	-0.0236863	7.13225e-06	6.51678e-06	0.0025528	0.628412	35926
		1170	0	Getting up in morning	ordinal	0.000505306	0.022479	8.77467e-06	0.0173182	-0.131598	1.33863e-150	39105
		1200	2	Sleeplessness / insomnia	ordinal	0.000360187	0.0189786	0.000165612	0.00104517	0.0323291	1.39265e-10	39385
		1180	2	Chronotype morning	binary	0.000330105	0.0181688	0.000573886	1.62693e-05	0.00403352	0.444671	35926
		1160	0	Sleep duration	continuous	0.00026328	-0.0162259	0.00124586	0.00101442	-0.0318499	2.29441e-10	39584
		1180	0	Chronotype more morning than evening	binary	0.000205114	0.0143218	0.00735087	8.68811e-06	-0.00294756	0.581169	35034
		1180	2	Chronotype more evening than morning	binary	0.000154522	-0.0124307	0.0184741	1.92957e-05	-0.00439268	0.405033	35926
		1180	0	Chronotype morning	binary	0.000146422	0.0121005	0.0235288	0.000204753	-0.0143092	0.00738207	35034
		1200	0	Sleeplessness / insomnia	ordinal	8.44156e-05	0.00918779	0.0673688	2.47658e-06	0.00157372	0.754024	39643
		1180	0	Chronotype more evening than morning	binary	8.47907e-05	-0.00920819	0.0848193	0.00019637	0.0140132	0.00872476	35034
		1180	2	Chronotype more morning than evening	binary	7.71223e-05	0.00878193	0.0960326	1.08894e-06	-0.00104352	0.84325	35926
		2080	0	Frequency of tiredness / lethargy in last 2 weeks	ordinal	4.93502e-06	0.00222149	0.661037	0.0107409	0.103638	1.76409e-93	38967
		20517	*	Trouble falling or staying asleep, or sleeping too much	ordinal	5.18188e-06	0.00227637	0.706064	0.00659578	0.0812144	2.135e-41	27457
		2080	2	Frequency of tiredness / lethargy in last 2 weeks	ordinal	1.94175e-07	-0.000440653	0.930975	0.00495197	0.0703702	1.19239e-43	38646
	Smoking	2897	2	Age stopped smoking	continuous	0.00463043	-0.0680472	2.13378e-29	0.0241318	-0.155344	3.96787e-147	27312
		2887	2	Number of cigarettes previously smoked daily	continuous	0.0042345	-0.065073	1.32613e-26	0.0192906	-0.13889	8.57898e-116	26864
		2887	0	Number of cigarettes previously smoked daily	continuous	0.00403995	-0.0635606	3.25242e-24	0.0249301	-0.157893	8.64302e-142	25466
		2897	0	Age stopped smoking	continuous	0.00378641	-0.0615338	3.86393e-23	0.0297221	-0.172401	8.55422e-172	25882
		1249	2	Past tobacco smoking	ordinal	0.00202931	-0.0450479	9.53058e-19	0.0122495	-0.110678	3.37031e-105	38481
		1249	0	Past tobacco smoking	ordinal	0.00152516	-0.0390533	2.64026e-14	0.0136201	-0.116705	2.51387e-115	37998
		1239	0	Current tobacco smoking	ordinal	0.000862488	-0.0293681	4.94457e-09	1.9502e-07	-0.00044161	0.929926	39656
		3456	0	Number of cigarettes currently smoked daily	continuous	0.000828384	-0.0287817	1.55092e-08	5.32007e-10	2.30653e-05	0.996385	38607
		1239	2	Current tobacco smoking	ordinal	0.000219593	-0.0148187	0.00326517	0.00022974	0.0151572	0.00262584	39408
		3456	2	Number of cigarettes currently smoked daily	continuous	0.00016918	-0.0130069	0.01043	7.11818e-05	0.00843693	0.0966428	38779
		3436	0	Age started smoking in current smokers	continuous	0.0012281	0.0350442	0.164499	0.000242433	0.0155702	0.536147	1580
		3436	2	Age started smoking in current smokers	continuous	0.000998645	0.0316014	0.372047	0.00304752	0.0552043	0.117344	805
		2867	0	Age started smoking in former smokers	continuous	6.06808e-05	-0.00778979	0.465041	0.000783128	-0.0279844	0.00864247	8803
		2867	2	Age started smoking in former smokers	continuous	4.94691e-05	-0.00703343	0.506448	0.000838017	-0.0289485	0.0062207	8930
		2867 + 3436	2	Age started smoking in current and former smokers	continuous	1.53887e-06	-0.00124051	0.902622	5.63314e-05	-0.00750542	0.459017	9735
		2867 + 3436	0	Age started smoking in current and former smokers	continuous	1.3813e-07	0.000371658	0.969802	0.000162237	-0.0127372	0.194321	10383
	Socialisation	6160	0	Pub or social clubs	binary	0.000457586	-0.0213913	2.0684e-05	0.00186545	-0.0431908	7.99316e-18	39609
		6160	2	Sport activities	binary	0.000422595	0.0205571	4.51978e-05	0.00244636	0.0494607	9.21127e-23	39374
		6160	2	Pub or social clubs	binary	0.000250988	-0.0158426	0.00166927	0.00107404	-0.0327726	7.78724e-11	39374
		6160	0	Sport activities	binary	0.000108121	0.0103981	0.0385182	0.000771833	0.0277819	3.20022e-08	39609
		6160	2	Educational activities	binary	8.82422e-05	-0.00939373	0.0623426	0.000906437	-0.0301071	2.29591e-09	39374
		6160	2	Other activities	binary	4.86936e-05	0.00697808	0.166194	0.0014768	-0.0384291	2.38202e-14	39374
		6160	0	Other activities	binary	4.01696e-05	0.00633795	0.207211	0.00160929	-0.040116	1.38317e-15	39609
		6160	0	Religious activities	binary	2.66853e-05	-0.00516578	0.303948	0.00116455	-0.0341254	1.09447e-11	39609
		6160	2	Any kind of social activities	binary	2.57662e-05	0.00507604	0.313866	0.000913532	-0.0302247	1.98896e-09	39374
		6160	2	Religious activities	binary	1.75339e-06	0.00132416	0.792762	0.00134826	-0.0367187	3.13742e-13	39374
		6160	0	Any kind of social activities	binary	3.8947e-07	-0.000624075	0.901163	0.0011315	-0.0336378	2.13669e-11	39609
		6160	0	Educational activities	binary	1.74146e-07	0.000417308	0.933816	0.000368539	-0.0191974	0.000132944	39609
	Education	6138	0	Qualifications	ordinal	0.000631906	-0.0251377	5.78619e-06	0.00267288	-0.0516999	1.06552e-20	32530
		6138	2	Qualifications	ordinal	0.00039873	-0.0199682	0.0004359	0.00163526	-0.0404384	1.02949e-12	31029
		845	2	Age completed full time education	continuous	0.000243862	-0.0156161	0.242137	0.000765403	0.0276659	0.0381158	5617
		845	0	Age completed full time education	continuous	5.03628e-05	-0.00709668	0.304855	0.00149306	0.0386402	2.28165e-08	20912
	* Regularly updated

## Sheet: SuppData4
	Supplementary Data 4: Full list of variants in the MAPT region significantly associated with the vulnerable LIFO brain network (Cluster 5)
	Variant	Position	a1	a2	af	info	beta	se	t-value	log10(P)
	rs2693333	44311200	T	C	0.2139	0.97156	-0.092094	0.011689	-7.8785	14.46
	rs2532395	44307193	C	T	0.21237	0.97205	-0.092347	0.011727	-7.875	14.448
	17:44305817_T_C	44305817	T	C	0.20503	0.94973	-0.094045	0.012031	-7.8171	14.248
	17:44568241_CT_C	44568241	CT	C	0.22529	0.94646	-0.090541	0.011624	-7.7891	14.152
	17:44305689_A_G	44305689	A	G	0.20614	0.95259	-0.09328	0.01199	-7.78	14.121
	rs141698966	44113227	T	TG	0.21454	0.97551	-0.090773	0.011672	-7.7771	14.111
	rs4471723	44205690	C	T	0.22671	0.99675	-0.08774	0.011313	-7.7555	14.037
	rs570333647	44835367	G	GA	0.2115	0.97619	-0.090595	0.011713	-7.7348	13.967
	rs2668624	44352872	A	G	0.22056	0.96626	-0.089383	0.011586	-7.7148	13.899
	rs1724404	44323425	C	T	0.22676	0.99162	-0.087392	0.011331	-7.7127	13.892
	rs2696500	44363929	C	T	0.22055	0.96553	-0.089386	0.01159	-7.7121	13.889
	rs2696591	44318663	G	A	0.22415	0.99683	-0.08744	0.011345	-7.7076	13.874
	rs2696497	44364649	C	T	0.22039	0.9658	-0.089342	0.011593	-7.7064	13.87
	rs2261201	44354549	C	G	0.22121	0.96611	-0.089143	0.011575	-7.7016	13.854
	rs2668622	44352131	G	T	0.2208	0.96632	-0.089154	0.011581	-7.6986	13.844
	rs17665188	44357351	T	C	0.22055	0.96627	-0.08918	0.011586	-7.697	13.838
	rs78569719	44356949	T	C	0.22054	0.96619	-0.089164	0.011587	-7.6953	13.833
	rs2668628	44353885	G	A	0.2206	0.96617	-0.089157	0.011586	-7.695	13.832
	rs62073112	44324572	A	G	0.22661	0.99157	-0.087199	0.011333	-7.6941	13.829
	rs2668639	44324539	T	C	0.77302	0.99236	0.08714	0.011327	7.693	13.825
	rs2668617	44351285	A	G	0.22073	0.96639	-0.089071	0.011582	-7.6907	13.817
	rs2532329	44350090	G	A	0.22061	0.96718	-0.089057	0.01158	-7.6905	13.816
	rs2732708	44351387	C	T	0.22059	0.96712	-0.089061	0.011581	-7.6905	13.816
	rs2696531	44355634	C	G	0.2206	0.96604	-0.089099	0.011586	-7.6901	13.815
	rs2732705	44351929	T	G	0.22066	0.96678	-0.089053	0.011581	-7.6897	13.813
	rs2696524	44356793	A	G	0.22061	0.96613	-0.089065	0.011586	-7.6873	13.805
	rs2696618	44325635	C	G	0.77198	0.98524	0.087238	0.011354	7.6833	13.792
	rs56017814	43682010	C	T	0.18486	0.8916	-0.098803	0.01291	-7.6535	13.691
	17:44325593_TAA_T	44325593	TAA	T	0.22625	0.99183	-0.086736	0.011335	-7.6521	13.687
	rs2696557	44347218	C	A	0.2208	0.96668	-0.088557	0.011578	-7.6488	13.676
	rs4280294	44487793	G	C	0.22196	0.96131	-0.08865	0.011591	-7.6484	13.674
	rs4506940	44487794	A	T	0.22196	0.96131	-0.08865	0.011591	-7.6484	13.674
	17:44238130_AT_A	44238130	AT	A	0.22602	0.99152	-0.086732	0.011344	-7.6458	13.665
	rs2469927	44310164	T	C	0.22242	0.99732	-0.086977	0.011377	-7.6447	13.662
	rs3108507	44310234	T	C	0.22242	0.99734	-0.086973	0.011377	-7.6444	13.661
	rs62061734	44018488	T	C	0.22183	0.9846	-0.087691	0.011472	-7.6442	13.66
	rs2532392	44309856	G	A	0.22242	0.99732	-0.086972	0.011377	-7.6442	13.66
	rs56130708	44366665	C	T	0.21947	0.95988	-0.089061	0.011653	-7.643	13.656
	rs2957316	44331214	T	C	0.20321	0.91993	-0.093511	0.012238	-7.6413	13.65
	rs139282381	44173878	G	GT	0.22019	0.9884	-0.08769	0.011481	-7.6378	13.639
	rs62055935	43848750	T	C	0.22167	0.99356	-0.08726	0.011426	-7.6372	13.637
	rs378392	43687542	C	G	0.22657	0.99437	-0.086459	0.011328	-7.6324	13.62
	rs750783539	44137009	AAAAAAGAG	A	0.22512	0.99941	-0.08648	0.011334	-7.6302	13.613
	rs759528501	44275649	CTAT	C	0.22491	0.99425	-0.086563	0.011347	-7.6288	13.608
	rs2696532	44355602	A	G	0.21882	0.96091	-0.08888	0.011651	-7.6283	13.607
	rs79772576	44106220	A	G	0.22478	1	-0.086479	0.011341	-7.6252	13.596
	rs62073097	44316389	G	A	0.22304	0.99779	-0.086602	0.011358	-7.6249	13.595
	rs2732706	44351686	C	T	0.22089	0.96665	-0.088268	0.011577	-7.6242	13.593
	17:44293963_T_A	44293963	T	A	0.22329	0.99769	-0.086602	0.01136	-7.6233	13.59
	rs574194744	43837868	T	TTTATGTTATG	0.22401	0.99609	-0.086689	0.011372	-7.6228	13.588
	rs35524223	44192590	T	A	0.2196	0.98506	-0.087689	0.011505	-7.6218	13.585
	rs199441	44773783	A	G	0.7844	0.99595	0.087756	0.011521	7.6168	13.568
	17:44183232_C_G	44183232	C	G	0.20805	0.95356	-0.090779	0.011921	-7.6152	13.562
	rs2532230	44275619	A	G	0.22549	0.99336	-0.086359	0.011342	-7.614	13.559
	rs2458210	44298102	G	A	0.22335	0.99776	-0.08647	0.011358	-7.6132	13.556
	rs62061821	44186055	G	A	0.22388	0.99561	-0.086535	0.01137	-7.611	13.548
	rs2696689	44297148	G	A	0.22331	0.97333	-0.087527	0.0115	-7.611	13.548
	rs373417	43691173	C	T	0.22292	0.99183	-0.086925	0.011421	-7.6107	13.547
	rs537920412	43681149	C	CA	0.22592	0.97665	-0.086984	0.01143	-7.6101	13.546
	rs2532382	44319369	T	C	0.22238	0.97408	-0.087557	0.011506	-7.6096	13.544
	rs199491	44515243	C	T	0.2449	0.92751	-0.086685	0.011391	-7.6097	13.544
	rs2668632	44319366	C	T	0.22238	0.97408	-0.087556	0.011506	-7.6095	13.543
	17:44296230_T_A	44296230	T	A	0.22325	0.99744	-0.086442	0.011362	-7.6077	13.537
	rs62061792	44171554	G	A	0.22394	0.99556	-0.086492	0.01137	-7.6073	13.536
	rs62061793	44171565	C	A	0.22392	0.99546	-0.086499	0.011371	-7.6072	13.536
	rs7207582	44210933	A	G	0.22706	0.99616	-0.086022	0.011308	-7.6072	13.536
	rs62063299	44048336	T	C	0.22142	0.99204	-0.087019	0.011439	-7.6071	13.535
	17:44212782_T_C	44212782	T	C	0.22724	0.99625	-0.085988	0.011304	-7.607	13.535
	rs3110331	44318575	T	G	0.22517	0.9956	-0.086216	0.011334	-7.6069	13.535
	rs62063298	44048323	G	T	0.22142	0.99207	-0.087012	0.011439	-7.6066	13.534
	rs1706726	44324257	G	T	0.23388	0.97902	-0.085864	0.011288	-7.6064	13.533
	17:44250669_TA_T	44250669	TA	T	0.22457	0.99604	-0.086279	0.011345	-7.6053	13.529
	rs146122400	44782224	A	AGT	0.20357	0.92707	-0.092647	0.012182	-7.6053	13.529
	rs1918793	44228169	C	T	0.22744	0.99346	-0.086075	0.011318	-7.605	13.528
	rs62057061	43856639	C	G	0.22333	1	-0.086347	0.011355	-7.6043	13.526
	rs2668668	44284641	T	G	0.22376	0.99506	-0.086436	0.011368	-7.6037	13.524
	rs2949997	43687072	G	A	0.21817	0.96964	-0.088593	0.011652	-7.6035	13.523
	rs62063300	44048350	T	C	0.22145	0.99219	-0.086958	0.011438	-7.6025	13.52
	17:44107321_CT_C	44107321	CT	C	0.22345	0.99074	-0.086763	0.011412	-7.6025	13.52
	rs2696462	44286089	G	A	0.22655	0.98974	-0.086362	0.011361	-7.6017	13.517
	rs6503457	44208312	G	T	0.22717	0.99636	-0.08593	0.011305	-7.6012	13.515
	rs55780786	44209875	T	C	0.2244	0.99717	-0.086315	0.011356	-7.6009	13.515
	rs3089	44209919	C	G	0.22439	0.99716	-0.086314	0.011356	-7.6007	13.514
	rs34847058	44285460	G	GA	0.22605	0.98836	-0.086375	0.011364	-7.6007	13.514
	rs2458207	44296251	T	C	0.22317	0.99796	-0.086343	0.01136	-7.6007	13.514
	17:44285467_A_G	44285467	A	G	0.22582	0.98958	-0.086364	0.011364	-7.6002	13.512
	rs8070942	44208674	G	T	0.22715	0.99641	-0.085901	0.011305	-7.5988	13.508
	rs9303525	44187257	A	G	0.22717	0.99684	-0.085864	0.011301	-7.5977	13.504
	rs56119705	44209985	T	C	0.22445	0.99743	-0.086251	0.011352	-7.5976	13.504
	rs1881194	44248814	G	A	0.22335	0.99051	-0.086632	0.011403	-7.5971	13.502
	rs430789	44295157	A	G	0.22319	0.99802	-0.086296	0.011359	-7.5971	13.502
	rs2266497	44294786	A	G	0.2232	0.99801	-0.086294	0.011359	-7.5969	13.501
	17:44294983_C_A	44294983	C	A	0.2232	0.99802	-0.086292	0.011359	-7.5968	13.501
	rs55744103	44316280	T	C	0.22312	0.99889	-0.086257	0.011354	-7.5969	13.501
	17:44301840_T_C	44301840	T	C	0.2198	0.97368	-0.088008	0.011586	-7.596	13.498
	rs17577975	44210442	C	T	0.22394	0.99682	-0.08633	0.011366	-7.5953	13.496
	rs1528074	44234060	A	G	0.22458	0.99467	-0.086326	0.011366	-7.5955	13.496
	rs1881193	44248769	T	C	0.2246	0.99456	-0.086314	0.011367	-7.5934	13.489
	rs10514901	44194735	G	T	0.2245	0.99779	-0.086166	0.011349	-7.5923	13.486
	rs62061851	44194891	C	T	0.2245	0.99779	-0.086166	0.011349	-7.5923	13.486
	rs2696573	44230647	C	T	0.22456	0.99477	-0.086285	0.011365	-7.5921	13.485
	rs1528072	44236725	C	A	0.22456	0.99471	-0.086285	0.011365	-7.5919	13.485
	rs2696571	44237372	G	C	0.22456	0.99471	-0.086286	0.011365	-7.5919	13.485
	rs2532271	44248042	G	A	0.22455	0.99468	-0.086294	0.011367	-7.5919	13.485
	rs2696575	44228824	A	G	0.22456	0.99478	-0.086282	0.011365	-7.5918	13.484
	rs2696570	44237790	G	A	0.22456	0.9947	-0.086285	0.011365	-7.5919	13.484
	rs62055936	43848761	T	A	0.22167	0.99371	-0.086726	0.011424	-7.5913	13.483
	rs17577496	44194835	T	C	0.22449	0.99775	-0.086158	0.011349	-7.5914	13.483
	rs2532300	44229986	T	C	0.22456	0.99479	-0.086278	0.011365	-7.5916	13.483
	rs2532294	44233433	G	C	0.22456	0.99472	-0.086279	0.011365	-7.5914	13.483
	rs2532293	44233589	T	C	0.22456	0.99472	-0.08628	0.011365	-7.5915	13.483
	rs17662235	44233776	T	C	0.22456	0.99472	-0.086279	0.011365	-7.5915	13.483
	rs17585214	44233811	C	T	0.22456	0.99472	-0.086279	0.011365	-7.5915	13.483
	rs62060864	44235893	C	T	0.22456	0.99473	-0.086278	0.011365	-7.5913	13.483
	rs2532292	44237068	A	T	0.22456	0.99472	-0.08628	0.011365	-7.5915	13.483
	rs2109092	44232959	G	A	0.22456	0.99473	-0.086275	0.011365	-7.5912	13.482
	rs1918792	44228529	G	A	0.22456	0.99477	-0.086269	0.011365	-7.5908	13.481
	rs1918791	44228609	C	G	0.22456	0.99477	-0.086269	0.011365	-7.5908	13.481
	rs2696576	44228770	A	G	0.22456	0.99476	-0.086269	0.011365	-7.5907	13.481
	rs2532299	44231117	T	C	0.22456	0.99476	-0.08627	0.011365	-7.5908	13.481
	rs2532298	44231295	G	A	0.22456	0.99476	-0.08627	0.011365	-7.5908	13.481
	rs2532297	44231326	G	A	0.22456	0.99476	-0.08627	0.011365	-7.5908	13.481
	rs2696572	44231617	A	T	0.22456	0.99475	-0.086271	0.011365	-7.5909	13.481
	rs1406068	44234526	C	T	0.22456	0.99474	-0.086271	0.011365	-7.5908	13.481
	rs17585608	44243979	C	T	0.22455	0.99472	-0.086269	0.011366	-7.5899	13.478
	rs17585644	44244581	T	C	0.22455	0.99472	-0.086269	0.011366	-7.5899	13.478
	rs2696659	44245876	A	G	0.22455	0.99471	-0.086271	0.011366	-7.5901	13.478
	rs2696660	44246211	A	G	0.22455	0.99471	-0.086271	0.011366	-7.5901	13.478
	rs2532278	44246405	C	A	0.22455	0.99471	-0.08627	0.011366	-7.5899	13.478
	17:44246624_C_A	44246624	C	A	0.22455	0.99471	-0.08627	0.011366	-7.5899	13.478
	rs2532275	44246997	G	A	0.22455	0.99471	-0.08627	0.011366	-7.5899	13.478
	rs2532273	44247314	C	T	0.22455	0.9947	-0.086269	0.011366	-7.5898	13.478
	rs4792844	44242969	T	C	0.22455	0.99473	-0.086265	0.011366	-7.5896	13.477
	rs2696657	44244926	T	G	0.22455	0.99471	-0.086267	0.011366	-7.5897	13.477
	rs2532272	44247673	G	A	0.22455	0.9947	-0.086267	0.011366	-7.5897	13.477
	rs2469922	44298178	A	G	0.2232	0.99812	-0.086209	0.011359	-7.5897	13.477
	rs17662403	44238938	T	C	0.22455	0.99473	-0.086257	0.011366	-7.5889	13.475
	rs17585426	44238966	T	C	0.22455	0.99473	-0.086257	0.011366	-7.5889	13.475
	rs62061817	44182706	A	G	0.22431	0.99737	-0.086174	0.011355	-7.5889	13.474
	rs16940904	44186063	C	T	0.22602	0.99302	-0.086068	0.011341	-7.5888	13.474
	rs2532291	44238424	G	A	0.22455	0.99473	-0.086255	0.011366	-7.5888	13.474
	rs2696567	44241304	C	G	0.22455	0.99474	-0.086254	0.011366	-7.5887	13.474
	rs2532286	44241664	T	C	0.22454	0.99474	-0.086256	0.011366	-7.5888	13.474
	rs4792845	44242788	C	T	0.22457	0.99462	-0.086253	0.011366	-7.5888	13.474
	rs4792843	44243179	A	G	0.22454	0.99474	-0.086255	0.011366	-7.5887	13.474
	rs2532288	44239958	C	T	0.22455	0.99474	-0.086251	0.011366	-7.5885	13.473
	rs1918789	44240107	T	C	0.22455	0.99474	-0.086251	0.011366	-7.5885	13.473
	rs2141299	44240986	C	A	0.22455	0.99474	-0.086253	0.011366	-7.5886	13.473
	rs199533	44828931	G	A	0.21522	1	-0.087287	0.011503	-7.5883	13.473
	rs62073105	44322922	A	G	0.22299	0.99501	-0.086333	0.011378	-7.5879	13.471
	rs34256996	44197775	G	GCA	0.22286	0.99613	-0.086366	0.011384	-7.587	13.468
	rs76924476	44199029	T	C	0.22502	0.99589	-0.086102	0.011351	-7.5855	13.463
	rs2532274	44247164	A	G	0.22725	0.99358	-0.085882	0.011323	-7.5846	13.46
	rs2429444	44298279	C	T	0.22341	0.99733	-0.086153	0.01136	-7.5838	13.457
	rs2532289	44238571	C	G	0.22725	0.9936	-0.085868	0.011323	-7.5835	13.456
	rs2668645	44288640	A	G	0.22494	0.99299	-0.086137	0.011359	-7.5831	13.455
	rs56129627	43669879	A	G	0.22464	0.99099	-0.086357	0.011389	-7.5828	13.454
	rs113603492	43779031	C	CCTCCCCA	0.22061	0.99064	-0.086853	0.011454	-7.5826	13.453
	rs2316766	43919068	G	T	0.21867	0.98286	-0.087573	0.01155	-7.5824	13.453
	rs2316767	43919070	T	C	0.21867	0.98286	-0.087573	0.01155	-7.5824	13.453
	rs2316768	43919073	G	T	0.21867	0.98286	-0.087573	0.01155	-7.5824	13.453
	rs10221243	44212310	G	A	0.22711	0.99614	-0.08573	0.011306	-7.5824	13.453
	rs2732602	44367453	G	C	0.21954	0.95941	-0.088315	0.011648	-7.5822	13.452
	rs112058117	44041562	G	T	0.21958	0.98607	-0.087173	0.011499	-7.581	13.448
	17:44284877_AAAAAAAAAAAAAAG_A	44284877	AAAAAAAAAAAAAAG	A	0.22844	0.98146	-0.086213	0.011372	-7.581	13.448
	17:44195611_CA_C	44195611	CA	C	0.22199	0.99332	-0.086576	0.011421	-7.5807	13.447
	rs77727624	43790770	A	G	0.22689	0.99055	-0.086018	0.011347	-7.5804	13.446
	rs56167560	43792411	A	G	0.22264	0.99567	-0.086377	0.011395	-7.5805	13.446
	rs113141256	43991468	T	TA	0.22379	0.99899	-0.086064	0.011354	-7.5798	13.444
	rs391338	43687268	G	A	0.22089	0.98593	-0.086942	0.011471	-7.5793	13.443
	rs55849973	43792418	T	C	0.22264	0.99567	-0.086366	0.011395	-7.5795	13.443
	rs73984689	44184404	G	A	0.2243	0.99705	-0.086069	0.011356	-7.5795	13.443
	17:44292021_C_CAAA	44292021	C	CAAA	0.222	0.99282	-0.086514	0.011414	-7.5794	13.443
	rs2429445	44298209	T	C	0.22323	0.99798	-0.086097	0.011359	-7.5796	13.443
	rs2950012	43667365	T	C	0.22548	0.99442	-0.08605	0.011355	-7.5783	13.439
	rs78929339	44189910	A	G	0.22354	0.99424	-0.086315	0.01139	-7.578	13.438
	rs2532386	44313757	G	A	0.22245	0.97426	-0.08719	0.011505	-7.5781	13.438
	rs568589031	44311099	G	A	0.21879	0.98716	-0.087136	0.0115	-7.5773	13.436
	rs2532389	44311107	G	C	0.21879	0.98716	-0.087136	0.0115	-7.5773	13.436
	rs2532269	44250108	T	C	0.22277	0.97728	-0.086993	0.011482	-7.5766	13.434
	rs1724413	43670073	G	T	0.22781	0.98925	-0.086053	0.011358	-7.5766	13.433
	rs62061853	44196125	T	C	0.22448	0.99763	-0.085992	0.01135	-7.5764	13.433
	rs17577954	44209628	T	C	0.22455	0.99749	-0.085983	0.011349	-7.5764	13.433
	rs79772780	44189855	G	A	0.22288	0.99101	-0.086448	0.011411	-7.5761	13.432
	rs55909047	44209957	A	G	0.22447	0.99743	-0.085998	0.011351	-7.5762	13.432
	rs2532385	44313950	C	A	0.22313	0.99941	-0.085993	0.011351	-7.5755	13.43
	rs2696675	44314066	A	G	0.22313	0.99942	-0.085991	0.011351	-7.5754	13.429
	rs62064364	43654468	C	T	0.22038	0.97673	-0.087395	0.011537	-7.5751	13.428
	rs11079719	43840006	T	G	0.22185	0.98968	-0.08667	0.011441	-7.5751	13.428
	rs1122380	44206079	C	T	0.22449	0.99754	-0.085987	0.011352	-7.5749	13.428
	rs2696671	44316888	A	G	0.223	1	-0.085961	0.011349	-7.5745	13.426
	rs28795799	43688905	A	G	0.22954	0.98462	-0.085826	0.011332	-7.5741	13.425
	rs17661385	44207778	A	G	0.22447	0.99751	-0.085973	0.011351	-7.5737	13.424
	rs12150087	44210988	C	G	0.22443	0.99742	-0.085983	0.011353	-7.5739	13.424
	rs111424940	44211502	G	A	0.2245	0.99753	-0.08596	0.01135	-7.5734	13.423
	rs62063208	44212032	C	A	0.2245	0.99753	-0.085959	0.01135	-7.5734	13.423
	rs62063207	44211902	A	G	0.2245	0.99753	-0.085956	0.01135	-7.5731	13.422
	rs2950011	43666385	C	T	0.2236	0.99384	-0.086207	0.011384	-7.5728	13.421
	rs62063202	44208945	C	T	0.2245	0.9976	-0.08594	0.01135	-7.572	13.418
	rs111724389	44209364	G	A	0.2245	0.9976	-0.085941	0.01135	-7.572	13.418
	rs112401617	44209474	A	T	0.2245	0.9976	-0.085941	0.01135	-7.572	13.418
	rs62063174	44205122	C	G	0.2245	0.99764	-0.085935	0.01135	-7.5717	13.417
	rs17661348	44207066	A	G	0.2245	0.99762	-0.085935	0.01135	-7.5716	13.417
	rs2696578	44227623	T	C	0.22738	0.99518	-0.085633	0.01131	-7.5715	13.416
	rs76539714	43758887	A	G	0.22358	0.98663	-0.086526	0.011428	-7.5711	13.415
	rs62061810	44178884	G	A	0.22454	0.99818	-0.085897	0.011345	-7.5712	13.415
	rs17577313	44191835	A	G	0.22448	0.99782	-0.085921	0.011349	-7.5711	13.415
	rs62061849	44193882	C	T	0.22452	0.99774	-0.085916	0.011348	-7.571	13.415
	rs112560196	44200078	A	T	0.22452	0.99775	-0.085915	0.011348	-7.571	13.415
	rs75652502	44200510	C	A	0.22452	0.99774	-0.085915	0.011348	-7.571	13.415
	rs62061859	44201109	C	G	0.22452	0.99774	-0.085918	0.011348	-7.5712	13.415
	rs62063203	44209313	T	C	0.2245	0.99759	-0.085932	0.01135	-7.5712	13.415
	rs2243967	44329636	T	C	0.2194	0.99205	-0.086742	0.011457	-7.5712	13.415
	rs17661045	44194152	T	A	0.22452	0.9978	-0.085909	0.011348	-7.5707	13.414
	rs17577447	44194381	T	A	0.22452	0.9978	-0.085909	0.011348	-7.5707	13.414
	rs62061850	44194519	T	C	0.22452	0.9978	-0.085909	0.011348	-7.5707	13.414
	rs62061852	44195424	A	C	0.22452	0.9978	-0.085909	0.011348	-7.5707	13.414
	rs727425	44195495	G	A	0.22452	0.9978	-0.085909	0.011348	-7.5707	13.414
	rs112813897	44196799	G	A	0.22452	0.99778	-0.085909	0.011348	-7.5707	13.414
	rs111678697	44197032	T	C	0.22452	0.99778	-0.085911	0.011348	-7.5708	13.414
	rs62061854	44198080	C	T	0.22452	0.99777	-0.085912	0.011348	-7.5708	13.414
	rs17661141	44196015	C	G	0.22452	0.99779	-0.085906	0.011348	-7.5704	13.413
	rs1468240	44196447	T	A	0.22452	0.99778	-0.085909	0.011348	-7.5706	13.413
	rs1966345	44197806	T	C	0.22452	0.99777	-0.085909	0.011348	-7.5705	13.413
	rs55802590	44201344	G	C	0.22452	0.99773	-0.085911	0.011348	-7.5706	13.413
	rs80120913	44177755	C	G	0.22448	0.99805	-0.085892	0.011347	-7.5697	13.41
	rs62061847	44191682	G	A	0.22454	0.99789	-0.085889	0.011347	-7.5693	13.409
	rs642185	43690637	T	C	0.22354	0.99425	-0.086178	0.011386	-7.5688	13.408
	rs62061813	44181118	G	A	0.22433	0.99737	-0.085937	0.011354	-7.569	13.408
	rs75229280	44196653	G	A	0.22449	0.99745	-0.085912	0.011351	-7.5689	13.408
	rs79346219	44184375	A	G	0.2243	0.99744	-0.085924	0.011353	-7.5686	13.407
	rs111295615	44184428	T	C	0.22426	0.99723	-0.08594	0.011355	-7.5687	13.407
	17:43775212_CCTT_C	43775212	CCTT	C	0.22493	0.99824	-0.085796	0.011336	-7.5685	13.406
	rs144416125	44296523	G	A	0.22301	0.99708	-0.086032	0.011367	-7.5684	13.406
	17:44316878_CA_C	44316878	CA	C	0.22311	0.9996	-0.085903	0.011351	-7.568	13.405
	rs1122381	44205839	A	G	0.22446	0.99739	-0.085912	0.011353	-7.5677	13.404
	rs62064424	43668239	T	C	0.22578	0.995	-0.085859	0.011346	-7.5674	13.403
	rs111164082	44047037	T	A	0.22109	0.98932	-0.086704	0.011457	-7.5674	13.403
	rs111952388	44181454	C	T	0.22433	0.99739	-0.08592	0.011354	-7.5675	13.403
	rs62061814	44181508	T	G	0.22433	0.99738	-0.08592	0.011354	-7.5675	13.403
	rs56280414	44188672	G	GTT	0.22193	0.99424	-0.086335	0.011409	-7.5676	13.403
	17:44282744_G_C	44282744	G	C	0.22369	0.99718	-0.085962	0.011359	-7.5676	13.403
	17:44303668_G_T	44303668	G	T	0.2231	0.99864	-0.085929	0.011355	-7.5674	13.403
	rs17661428	44208144	C	G	0.22448	0.99758	-0.085898	0.011351	-7.5671	13.402
	rs17577877	44208218	A	G	0.22448	0.99757	-0.085899	0.011352	-7.5672	13.402
	rs2696670	44317103	T	C	0.2231	0.99958	-0.085895	0.011351	-7.5672	13.402
	rs62061822	44186894	A	C	0.22452	0.998	-0.085858	0.011347	-7.5669	13.401
	rs113909426	44196822	G	A	0.22447	0.99754	-0.085889	0.011351	-7.5669	13.401
	17:44092729_TAAA_T	44092729	TAAA	T	0.22195	0.9905	-0.086529	0.011435	-7.5667	13.4
	rs4548919	44192395	G	T	0.22452	0.99795	-0.085855	0.011347	-7.5664	13.4
	rs17577650	44205500	A	G	0.22448	0.99761	-0.08589	0.011351	-7.5665	13.4
	rs62063200	44206482	C	T	0.22448	0.9976	-0.08589	0.011351	-7.5665	13.4
	rs10514903	44206646	C	G	0.22448	0.9976	-0.085891	0.011351	-7.5665	13.4
	rs17576695	44172327	T	A	0.22452	0.9983	-0.085835	0.011345	-7.5661	13.399
	rs77604208	44177669	C	T	0.22452	0.99827	-0.085837	0.011345	-7.5662	13.399
	rs62061809	44178839	T	C	0.22452	0.99826	-0.085839	0.011345	-7.5664	13.399
	rs62061811	44180173	T	G	0.22452	0.99826	-0.08584	0.011345	-7.5664	13.399
	rs17576870	44180442	A	G	0.22452	0.99826	-0.08584	0.011345	-7.5664	13.399
	rs4606752	44192618	A	G	0.22452	0.99795	-0.085854	0.011347	-7.5663	13.399
	rs3087534	44198806	T	C	0.22455	0.99762	-0.085862	0.011348	-7.5663	13.399
	rs79301522	44207932	A	G	0.22441	0.99708	-0.085923	0.011356	-7.5662	13.399
	rs62061808	44177337	C	T	0.22452	0.99827	-0.085833	0.011345	-7.5659	13.398
	rs17660464	44177993	C	A	0.22452	0.99827	-0.085834	0.011345	-7.566	13.398
	rs17576779	44178272	C	T	0.22452	0.99827	-0.085834	0.011345	-7.5659	13.398
	rs17660488	44178337	T	C	0.22452	0.99827	-0.085834	0.011345	-7.566	13.398
	rs17660595	44180954	A	G	0.22452	0.99825	-0.085836	0.011345	-7.566	13.398
	rs62061812	44180997	C	T	0.22452	0.99825	-0.085836	0.011345	-7.566	13.398
	rs17577024	44186252	G	A	0.22452	0.99802	-0.085846	0.011346	-7.5659	13.398
	rs17577052	44186301	T	C	0.22452	0.99802	-0.085846	0.011346	-7.5659	13.398
	rs17577094	44187492	A	G	0.22452	0.99801	-0.085848	0.011346	-7.566	13.398
	rs62061824	44188755	T	C	0.22452	0.99801	-0.085847	0.011346	-7.566	13.398
	rs55794067	44188764	T	C	0.22452	0.99801	-0.085847	0.011346	-7.566	13.398
	rs17660847	44189373	C	T	0.22452	0.998	-0.085849	0.011347	-7.5661	13.398
	rs17660865	44189408	T	C	0.22452	0.998	-0.085847	0.011347	-7.566	13.398
	rs17660936	44191159	C	T	0.22452	0.99797	-0.085849	0.011347	-7.566	13.398
	rs2469938	43666820	G	A	0.22181	0.98788	-0.0866	0.011447	-7.5656	13.397
	rs56240678	44176170	C	G	0.22452	0.99827	-0.085832	0.011345	-7.5658	13.397
	rs5820609	44149210	G	GA	0.22354	0.99873	-0.085951	0.011361	-7.5655	13.396
	rs17576842	44179992	A	G	0.22453	0.99823	-0.085828	0.011345	-7.5653	13.396
	rs112102887	44179749	G	A	0.22453	0.99823	-0.085826	0.011345	-7.5651	13.395
	rs112893440	44179969	G	A	0.22453	0.99823	-0.085825	0.011345	-7.565	13.395
	rs111880194	44194621	C	G	0.22448	0.99766	-0.085867	0.011351	-7.565	13.395
	rs2950009	43666244	A	G	0.22475	0.99694	-0.085893	0.011354	-7.5648	13.394
	rs76761511	44185245	C	A	0.22452	0.99815	-0.085826	0.011346	-7.5647	13.394
	17:44303525_G_A	44303525	G	A	0.22305	0.99873	-0.085905	0.011356	-7.5647	13.394
	rs62061815	44181681	A	G	0.22453	0.99826	-0.085819	0.011345	-7.5646	13.393
	rs17576954	44181933	T	C	0.22452	0.99825	-0.085817	0.011345	-7.5644	13.393
	rs2696684	44244397	G	A	0.22463	0.99446	-0.085983	0.011367	-7.5645	13.393
	rs62064415	43667537	C	T	0.22178	0.98802	-0.086582	0.011446	-7.5641	13.392
	rs79348289	44172698	T	C	0.22452	0.99825	-0.08581	0.011344	-7.5641	13.392
	rs77924366	44182181	T	C	0.22452	0.99825	-0.085816	0.011345	-7.5643	13.392
	rs62061818	44182917	C	G	0.22453	0.99825	-0.085816	0.011345	-7.5642	13.392
	rs2532234	44272266	A	G	0.2224	0.97756	-0.086883	0.011486	-7.5641	13.392
	17:44273218_C_T	44273218	C	T	0.2224	0.97754	-0.086887	0.011486	-7.5643	13.392
	rs2696439	44273264	G	A	0.2224	0.97754	-0.086887	0.011486	-7.5643	13.392
	rs445354	44305252	G	A	0.22306	0.99881	-0.085895	0.011356	-7.5642	13.392
	rs75412750	44172773	C	T	0.22452	0.99825	-0.085808	0.011344	-7.5639	13.391
	rs62061795	44173179	C	A	0.22452	0.99824	-0.085807	0.011344	-7.5638	13.391
	rs111676341	44183403	A	G	0.22452	0.99824	-0.085812	0.011345	-7.5639	13.391
	rs17576989	44183616	C	A	0.22452	0.99824	-0.085813	0.011345	-7.564	13.391
	rs17576709	44173356	C	G	0.22452	0.99825	-0.085803	0.011344	-7.5635	13.39
	rs62061796	44173408	G	A	0.22452	0.99825	-0.085803	0.011344	-7.5635	13.39
	rs76070179	44304490	T	C	0.22307	0.99878	-0.085891	0.011356	-7.5637	13.39
	rs57631148	44304740	A	T	0.22306	0.99879	-0.08589	0.011356	-7.5636	13.39
	rs62061802	44174351	T	A	0.22451	0.99822	-0.085803	0.011345	-7.5633	13.389
	rs62061803	44174513	C	A	0.22452	0.99825	-0.085799	0.011344	-7.5632	13.389
	rs2532404	44302881	C	T	0.22236	0.97505	-0.086994	0.011502	-7.5632	13.389
	rs62070943	44304203	T	C	0.22306	0.99883	-0.085881	0.011355	-7.563	13.388
	17:44304298_T_A	44304298	T	A	0.22306	0.99883	-0.085881	0.011355	-7.563	13.388
	rs17577159	44188477	T	G	0.22449	0.99786	-0.085818	0.011348	-7.5626	13.387
	rs2696600	44216226	A	G	0.22462	0.99698	-0.085842	0.011351	-7.5626	13.387
	17:44303606_AG_A	44303606	AG	A	0.22306	0.9988	-0.085878	0.011356	-7.5626	13.387
	rs1724397	43665809	C	T	0.22477	0.99688	-0.085867	0.011355	-7.5624	13.386
	rs1724398	43665838	A	G	0.22477	0.99688	-0.085867	0.011355	-7.5624	13.386
	rs79923708	44183790	G	A	0.22451	0.99814	-0.085801	0.011346	-7.5624	13.386
	rs62061823	44188645	C	T	0.22452	0.99773	-0.085816	0.011348	-7.5623	13.386
	rs2532417	44289220	C	T	0.22419	0.99631	-0.085839	0.011351	-7.5623	13.386
	rs62064431	43669704	C	A	0.22375	0.99309	-0.086114	0.011388	-7.562	13.385
	rs56191889	43679132	A	G	0.2254	0.99456	-0.085889	0.011358	-7.562	13.385
	rs55787105	43853109	G	A	0.22369	0.99943	-0.085856	0.011354	-7.5617	13.384
	rs55900347	44176092	G	A	0.2245	0.99813	-0.085798	0.011346	-7.5617	13.384
	rs62064433	43669923	T	C	0.22375	0.99306	-0.086107	0.011388	-7.5614	13.383
	rs2668692	44293020	G	A	0.22234	0.97552	-0.086964	0.011501	-7.5615	13.383
	rs62055947	43852605	C	T	0.22295	0.99725	-0.086049	0.011381	-7.561	13.381
	rs62055948	43852621	T	C	0.22296	0.99725	-0.086046	0.01138	-7.5608	13.381
	rs76475191	44290849	T	A	0.22355	0.99709	-0.0859	0.011361	-7.5608	13.381
	rs56100710	43939395	A	T	0.2175	0.97869	-0.087607	0.011587	-7.5605	13.38
	rs56026232	43939399	A	C	0.2175	0.97872	-0.087604	0.011587	-7.5604	13.379
	rs62064663	44080039	T	G	0.2244	0.99921	-0.085751	0.011343	-7.5601	13.379
	rs2732613	44364829	A	C	0.22047	0.95572	-0.088135	0.011658	-7.5602	13.379
	rs2732630	44289150	A	C	0.22422	0.99613	-0.085827	0.011353	-7.5598	13.378
	rs62055933	43848461	G	A	0.2235	0.99836	-0.085908	0.011364	-7.5596	13.377
	rs17660907	44191085	G	A	0.22451	0.99791	-0.085784	0.011348	-7.5595	13.377
	rs2732670	44283479	T	C	0.22506	0.99426	-0.085817	0.011353	-7.5592	13.375
	rs112596352	44170238	G	A	0.22454	0.99837	-0.085732	0.011344	-7.5578	13.371
	rs62061791	44171024	T	C	0.22454	0.99837	-0.085732	0.011344	-7.5578	13.371
	rs2668669	44284734	G	C	0.22466	0.99149	-0.085963	0.011374	-7.5578	13.371
	rs17576631	44170018	G	C	0.22454	0.99836	-0.085729	0.011344	-7.5575	13.37
	rs62061790	44170414	G	A	0.22454	0.99837	-0.085731	0.011344	-7.5577	13.37
	rs2668653	44288156	T	C	0.22536	0.99214	-0.085775	0.01135	-7.5575	13.37
	rs2950013	43668455	T	G	0.22724	0.98921	-0.085818	0.011356	-7.557	13.368
	rs2696440	44274560	T	C	0.22232	0.97755	-0.086812	0.011488	-7.5565	13.366
	rs1918784	44276013	G	A	0.22237	0.97757	-0.086808	0.011488	-7.5563	13.366
	rs2696495	44364864	C	T	0.21947	0.96068	-0.087987	0.011644	-7.5561	13.365
	rs1468241	44196153	A	G	0.22443	0.99749	-0.085765	0.011351	-7.5556	13.364
	rs4383188	44197603	T	C	0.22467	0.9972	-0.085745	0.011348	-7.5558	13.364
	rs55939347	44013964	T	TC	0.21898	0.98392	-0.087095	0.011528	-7.5551	13.362
	rs80020809	44172391	C	T	0.22447	0.99814	-0.085722	0.011346	-7.555	13.362
	rs62063201	44207360	C	T	0.22199	0.99354	-0.086281	0.01142	-7.5553	13.362
	rs2732660	44272679	G	C	0.22238	0.97755	-0.086793	0.011488	-7.5551	13.362
	rs2696438	44272928	C	A	0.22238	0.97755	-0.086794	0.011488	-7.5552	13.362
	rs4581739	44204739	T	C	0.22443	0.99741	-0.085761	0.011352	-7.5549	13.361
	rs113638513	44204749	A	G	0.22443	0.99741	-0.085761	0.011352	-7.5549	13.361
	rs1406071	44225485	T	C	0.22461	0.99693	-0.085757	0.011351	-7.5548	13.361
	rs1406070	44225802	C	T	0.22461	0.99692	-0.085759	0.011351	-7.5549	13.361
	rs2696585	44226030	G	A	0.22461	0.99692	-0.085759	0.011351	-7.5549	13.361
	rs2532304	44226126	A	C	0.22461	0.99692	-0.085759	0.011351	-7.5549	13.361
	rs2532426	44368404	C	T	0.21783	0.95917	-0.08831	0.011689	-7.5547	13.361
	rs2532305	44223060	G	A	0.22462	0.99696	-0.085752	0.011351	-7.5545	13.36
	rs1918795	44224686	A	T	0.22461	0.99694	-0.085754	0.011351	-7.5546	13.36
	rs17663792	44272552	C	T	0.22238	0.97756	-0.086788	0.011488	-7.5547	13.36
	rs62064394	43665379	T	C	0.22521	0.98628	-0.086067	0.011393	-7.5542	13.359
	rs62064409	43666431	T	C	0.2247	0.997	-0.085775	0.011354	-7.5544	13.359
	rs450237	43709225	T	C	0.22337	0.99541	-0.086021	0.011387	-7.5543	13.359
	rs62055545	43964561	C	T	0.22183	0.98936	-0.086398	0.011437	-7.5544	13.359
	rs1918797	44223243	G	A	0.22461	0.99696	-0.085749	0.011351	-7.5542	13.359
	rs55703644	44274766	T	C	0.22399	0.99648	-0.085794	0.011357	-7.5544	13.359
	rs1052553	44073889	A	G	0.2244	0.99966	-0.085661	0.01134	-7.5537	13.357
	rs2532308	44220942	G	A	0.22463	0.99693	-0.085744	0.011351	-7.5537	13.357
	17:44221350_G_A	44221350	G	A	0.22463	0.99693	-0.085745	0.011351	-7.5538	13.357
	rs1406074	44222067	T	G	0.22463	0.99693	-0.085744	0.011351	-7.5537	13.357
	rs1918798	44222335	G	A	0.22463	0.99692	-0.085744	0.011351	-7.5536	13.357
	rs2732595	44267227	A	G	0.2224	0.97752	-0.086773	0.011488	-7.5535	13.357
	rs2668694	44292319	T	C	0.22235	0.9767	-0.086818	0.011494	-7.5537	13.357
	rs113562005	44818954	C	CA	0.21397	0.99384	-0.087342	0.011563	-7.5537	13.357
	rs77095128	44204304	T	G	0.22447	0.99751	-0.085725	0.011349	-7.5533	13.356
	rs2696590	44221602	G	C	0.22463	0.99693	-0.085741	0.011351	-7.5535	13.356
	rs1918796	44223387	T	C	0.22462	0.99691	-0.08574	0.011351	-7.5534	13.356
	rs74839514	44357453	G	T	0.21968	0.96469	-0.087658	0.011605	-7.5535	13.356
	rs17588637	44357297	G	T	0.21968	0.96469	-0.087654	0.011605	-7.5531	13.355
	rs2942163	44282007	T	C	0.22366	0.99723	-0.085793	0.011359	-7.5528	13.354
	rs62073178	44368431	C	T	0.21764	0.95767	-0.088388	0.011703	-7.5526	13.354
	rs2906006	43685021	C	T	0.22405	0.99589	-0.085876	0.01137	-7.5526	13.353
	rs2696587	44222460	T	G	0.22461	0.997	-0.08573	0.011351	-7.5525	13.353
	rs113531100	44254686	T	TAATGCACAGGAAAA	0.22285	0.99561	-0.085975	0.011384	-7.5524	13.353
	rs4597358	44110670	C	G	0.22667	0.99867	-0.085331	0.011299	-7.5522	13.352
	17:44301546_T_C	44301546	T	C	0.22311	0.99868	-0.085763	0.011356	-7.5522	13.352
	rs2696603	44215823	A	G	0.22463	0.99697	-0.085721	0.011351	-7.5519	13.351
	17:44279371_TCAAA_T	44279371	TCAAA	T	0.22382	0.99658	-0.085792	0.011361	-7.5518	13.351
	rs62062813	44032956	G	A	0.22324	0.99716	-0.085855	0.011369	-7.5516	13.35
	rs1918799	44218242	C	T	0.22463	0.99695	-0.08572	0.011351	-7.5517	13.35
	rs62063786	44061023	G	A	0.22427	1	-0.085712	0.011351	-7.5513	13.349
	17:44127285_CTT_C	44127285	CTT	C	0.22597	0.99534	-0.085549	0.011329	-7.5513	13.349
	rs2532314	44217112	G	T	0.22463	0.99696	-0.085716	0.011351	-7.5513	13.349
	rs2732596	44269546	C	T	0.22239	0.97757	-0.08674	0.011487	-7.5513	13.349
	rs62061733	44018399	A	G	0.2272	0.99595	-0.085364	0.011305	-7.551	13.348
	rs56257094	44201667	G	A	0.22446	0.99755	-0.085701	0.01135	-7.551	13.348
	rs55672516	44201680	A	C	0.22446	0.99755	-0.085701	0.01135	-7.551	13.348
	rs2532313	44217293	G	A	0.22463	0.99694	-0.085714	0.011351	-7.551	13.348
	rs2732658	44271152	G	A	0.22238	0.97755	-0.086744	0.011488	-7.5509	13.348
	rs62063265	44033468	G	A	0.22364	0.99794	-0.085789	0.011362	-7.5506	13.347
	rs55686102	44202608	C	T	0.22445	0.99751	-0.085705	0.011351	-7.5506	13.347
	rs113120855	44203520	C	T	0.22446	0.99755	-0.085695	0.01135	-7.5506	13.347
	rs2696458	44284420	C	T	0.22482	0.99357	-0.085763	0.011358	-7.5506	13.347
	rs55669501	44202564	G	A	0.22446	0.99757	-0.085692	0.011349	-7.5504	13.346
	rs62063171	44203311	C	T	0.22446	0.99756	-0.085691	0.011349	-7.5502	13.346
	rs740710	44214815	C	G	0.22463	0.99698	-0.085706	0.011351	-7.5505	13.346
	rs1918802	44215045	T	C	0.22463	0.99698	-0.085705	0.011351	-7.5505	13.346
	rs2532267	44250616	G	A	0.2224	0.97807	-0.086713	0.011485	-7.5503	13.346
	rs7221390	44116950	T	G	0.22673	0.99874	-0.085294	0.011297	-7.5501	13.345
	rs1528075	44220454	T	G	0.22462	0.99696	-0.085706	0.011352	-7.5499	13.345
	rs2696682	44310101	A	G	0.22387	0.9959	-0.085744	0.011357	-7.5502	13.345
	rs62066068	43679121	G	A	0.22449	0.99717	-0.085731	0.011355	-7.5497	13.344
	rs62056930	43789640	A	C	0.22416	0.99909	-0.085674	0.011348	-7.5497	13.344
	rs62063163	44201865	C	T	0.22443	0.9974	-0.085696	0.011351	-7.5498	13.344
	rs62063164	44201887	C	T	0.22443	0.9974	-0.085696	0.011351	-7.5498	13.344
	rs62063165	44202147	A	G	0.22443	0.99741	-0.085696	0.011351	-7.5498	13.344
	rs10445337	44067400	T	C	0.22443	1	-0.08564	0.011344	-7.5494	13.343
	rs76380490	44203413	C	T	0.2244	0.99722	-0.085708	0.011353	-7.5496	13.343
	rs2532316	44213712	G	A	0.22465	0.99689	-0.085696	0.011351	-7.5495	13.343
	rs1918786	44279101	A	G	0.22235	0.97749	-0.086733	0.011489	-7.5495	13.343
	rs1918787	44279252	A	G	0.22234	0.97749	-0.086735	0.011489	-7.5496	13.343
	rs2696610	44291820	A	G	0.22235	0.97707	-0.086752	0.011491	-7.5494	13.343
	rs2532317	44360941	T	C	0.19117	0.88467	-0.096525	0.012786	-7.5495	13.343
	rs55885063	44202952	C	G	0.22441	0.99725	-0.085702	0.011352	-7.5492	13.342
	rs56273589	44203131	C	G	0.22441	0.99725	-0.085702	0.011352	-7.5492	13.342
	rs62063172	44203366	T	C	0.22441	0.99725	-0.085702	0.011352	-7.5492	13.342
	17:44292126_T_C	44292126	T	C	0.22235	0.97705	-0.086751	0.011491	-7.5493	13.342
	17:44304910_G_C	44304910	G	C	0.22313	0.99863	-0.085728	0.011356	-7.5491	13.342
	rs241036	43731719	A	C	0.22423	1	-0.085672	0.011349	-7.5488	13.341
	rs62063166	44202231	A	G	0.22443	0.99742	-0.085686	0.011351	-7.5489	13.341
	rs1358438	44279760	G	A	0.22235	0.97747	-0.086726	0.011489	-7.5488	13.341
	17:44291381_A_G	44291381	A	G	0.22235	0.97709	-0.086743	0.011491	-7.5487	13.341
	rs2732601	44291479	G	A	0.22235	0.97708	-0.086745	0.011491	-7.5488	13.341
	rs191247549	44326105	G	C	0.22304	0.99886	-0.085729	0.011356	-7.5489	13.341
	rs2693349	43666511	A	T	0.22465	0.99662	-0.085729	0.011357	-7.5486	13.34
	rs78556223	44026478	A	G	0.22243	0.99474	-0.086014	0.011395	-7.5485	13.34
	rs2696526	44267863	G	A	0.22238	0.97768	-0.086711	0.011487	-7.5486	13.34
	rs2732675	44280188	T	A	0.22235	0.97746	-0.086723	0.011489	-7.5484	13.34
	rs2668660	44280523	A	G	0.22235	0.97745	-0.086724	0.011489	-7.5485	13.34
	rs2469933	44285531	G	A	0.22237	0.97716	-0.086733	0.01149	-7.5484	13.34
	rs2696464	44287310	A	G	0.22235	0.97721	-0.086736	0.01149	-7.5486	13.34
	17:44291365_C_T	44291365	C	T	0.22235	0.97709	-0.086743	0.011491	-7.5487	13.34
	17:43996716_GC_G	43996716	GC	G	0.22581	0.99344	-0.085627	0.011344	-7.5484	13.339
	rs12150320	44213204	C	T	0.22464	0.99697	-0.085684	0.011352	-7.5482	13.339
	rs1918788	44267617	A	G	0.22238	0.97769	-0.086707	0.011487	-7.5482	13.339
	17:44277265_A_C	44277265	A	C	0.22236	0.9775	-0.086717	0.011488	-7.5482	13.339
	rs2532226	44277867	G	A	0.22237	0.97746	-0.086718	0.011489	-7.5482	13.339
	17:44278742_A_G	44278742	A	G	0.22235	0.9775	-0.086719	0.011489	-7.5483	13.339
	rs2732673	44280902	G	C	0.22235	0.97743	-0.086723	0.011489	-7.5483	13.339
	rs2696463	44286128	A	G	0.22235	0.97725	-0.086729	0.01149	-7.5481	13.339
	rs2668665	44290047	G	A	0.22235	0.97713	-0.086737	0.011491	-7.5483	13.339
	rs2668662	44290759	T	C	0.22235	0.9771	-0.086736	0.011491	-7.5481	13.339
	rs201101030	44630070	G	GA	0.20942	0.93975	-0.090373	0.011973	-7.5484	13.339
	rs55920545	43803773	A	AG	0.22357	0.99946	-0.085728	0.011358	-7.5478	13.338
	rs2696443	44276821	G	A	0.22235	0.97753	-0.086714	0.011488	-7.548	13.338
	rs2732665	44277691	T	C	0.22237	0.97745	-0.086716	0.011489	-7.548	13.338
	rs2532228	44277818	A	G	0.22237	0.97745	-0.086715	0.011489	-7.5479	13.338
	rs2696451	44281588	T	C	0.22235	0.97741	-0.08672	0.011489	-7.548	13.338
	17:44288579_T_C	44288579	T	C	0.22235	0.97717	-0.086731	0.011491	-7.548	13.338
	rs2732629	44289101	A	G	0.22235	0.97716	-0.08673	0.011491	-7.5478	13.338
	rs2668670	44289628	A	C	0.22235	0.97714	-0.086733	0.011491	-7.548	13.338
	rs7350980	44110271	G	A	0.22666	0.99874	-0.08528	0.011299	-7.5477	13.337
	17:44270059_A_T	44270059	A	T	0.22236	0.97768	-0.086703	0.011487	-7.5478	13.337
	rs2532235	44272000	G	A	0.22236	0.97763	-0.086705	0.011488	-7.5478	13.337
	rs1918785	44276330	T	C	0.22235	0.97755	-0.086709	0.011488	-7.5476	13.337
	rs55943044	43872228	G	A	0.22354	0.99961	-0.085752	0.011362	-7.5473	13.336
	rs8077487	44115440	T	C	0.22676	0.99869	-0.085266	0.011297	-7.5475	13.336
	rs2097760	44168677	A	G	0.22671	0.99874	-0.085256	0.011296	-7.5473	13.336
	rs76640332	44189858	G	A	0.22323	0.99361	-0.085984	0.011392	-7.5474	13.336
	rs112073200	44201791	G	C	0.22443	0.9974	-0.085672	0.011351	-7.5475	13.336
	17:44266531_G_A	44266531	G	A	0.22237	0.97777	-0.086694	0.011487	-7.5473	13.336
	rs2696442	44275035	T	G	0.22235	0.97757	-0.086704	0.011488	-7.5473	13.336
	rs2906007	43684920	C	T	0.22443	0.9974	-0.085706	0.011356	-7.5472	13.335
	rs113871181	43852733	G	A	0.22329	0.99725	-0.08581	0.01137	-7.5469	13.335
	rs56042957	43992244	G	A	0.22335	0.99727	-0.085796	0.011368	-7.5471	13.335
	rs8080583	44162597	C	A	0.22669	0.99887	-0.085249	0.011296	-7.547	13.335
	rs371996525	44183317	C	A	0.22553	0.99341	-0.085779	0.011366	-7.5471	13.335
	rs11079718	43839951	A	T	0.22333	0.99361	-0.085999	0.011396	-7.5467	13.334
	rs2066899	44155732	C	T	0.22669	0.99894	-0.085249	0.011296	-7.5467	13.334
	rs2696662	44249621	A	G	0.22239	0.97802	-0.086674	0.011485	-7.5469	13.334
	rs2696707	44264717	A	C	0.22237	0.97781	-0.086686	0.011486	-7.5468	13.334
	rs2696708	44264943	T	C	0.22237	0.97781	-0.086687	0.011487	-7.5468	13.334
	17:44268488_C_T	44268488	C	T	0.22237	0.97772	-0.08669	0.011487	-7.5468	13.334
	rs113139571	44099856	G	GC	0.22378	0.99902	-0.085672	0.011353	-7.5464	13.333
	rs2532243	44265328	A	G	0.22237	0.9778	-0.086682	0.011487	-7.5463	13.333
	rs2532241	44265702	A	T	0.22237	0.97779	-0.086684	0.011487	-7.5465	13.333
	rs2732589	44266022	A	G	0.22237	0.97778	-0.086685	0.011487	-7.5466	13.333
	rs2696453	44281722	T	C	0.22237	0.97735	-0.086705	0.011489	-7.5465	13.333
	rs55810795	43992283	A	G	0.22335	0.99728	-0.085785	0.011368	-7.5462	13.332
	rs77635460	44186593	T	C	0.22447	0.99788	-0.085628	0.011348	-7.5459	13.331
	rs2532257	44254494	T	C	0.22238	0.9781	-0.086662	0.011485	-7.5458	13.331
	rs2668656	44283022	A	G	0.22236	0.97731	-0.086701	0.01149	-7.546	13.331
	rs2732646	44254379	C	T	0.22238	0.9781	-0.08666	0.011485	-7.5456	13.33
	rs2732647	44254413	A	G	0.22238	0.9781	-0.08666	0.011485	-7.5456	13.33
	rs2732587	44261137	C	T	0.22238	0.97798	-0.086665	0.011485	-7.5456	13.33
	rs2696441	44274985	C	A	0.2245	0.99416	-0.085734	0.011362	-7.5455	13.33
	rs111854640	44276431	T	TAGAA	0.22757	0.98771	-0.085569	0.01134	-7.5456	13.33
	rs62064393	43665343	T	G	0.22547	0.98576	-0.085954	0.011392	-7.5453	13.329
	rs2696704	44261753	T	C	0.22237	0.97797	-0.086661	0.011486	-7.5452	13.329
	rs62060921	44263479	T	C	0.22237	0.97789	-0.086665	0.011486	-7.5453	13.329
	rs62060922	44263729	C	G	0.22237	0.97787	-0.086665	0.011486	-7.5452	13.329
	rs2532236	44271430	A	G	0.22369	0.99735	-0.085699	0.011358	-7.5452	13.329
	rs2141302	44259040	G	C	0.22238	0.97802	-0.086656	0.011485	-7.545	13.328
	rs2696702	44260416	T	C	0.22237	0.978	-0.086657	0.011485	-7.545	13.328
	rs200123357	44113419	TC	T	0.2152	0.97584	-0.08788	0.011648	-7.5448	13.327
	rs740706	44258354	G	C	0.22238	0.97804	-0.086652	0.011485	-7.5447	13.327
	rs758523	44258422	G	T	0.22238	0.97804	-0.086652	0.011485	-7.5447	13.327
	rs2141301	44258954	G	C	0.22238	0.97803	-0.086651	0.011485	-7.5446	13.327
	17:44293205_A_G	44293205	A	G	0.22505	0.97436	-0.086447	0.011458	-7.5445	13.327
	rs62066086	43688387	A	G	0.22434	0.99739	-0.085687	0.011358	-7.5442	13.326
	rs62066087	43688579	A	G	0.22434	0.9974	-0.085687	0.011358	-7.5442	13.326
	rs2696666	44251972	G	A	0.22238	0.97813	-0.086643	0.011485	-7.5443	13.326
	rs2696700	44259792	G	A	0.22237	0.97802	-0.086649	0.011485	-7.5444	13.326
	rs112493812	44314179	G	A	0.22314	0.99913	-0.08566	0.011354	-7.5442	13.326
	rs62063849	44073062	T	G	0.22441	0.99882	-0.085574	0.011343	-7.544	13.325
	rs9907738	44151546	T	G	0.22671	0.99888	-0.085221	0.011296	-7.5441	13.325
	rs62061816	44182336	C	A	0.22447	0.99812	-0.085596	0.011346	-7.5441	13.325
	rs956329	44251230	T	C	0.22238	0.97814	-0.08664	0.011485	-7.544	13.325
	rs2732644	44252098	C	T	0.22238	0.97811	-0.086642	0.011485	-7.5441	13.325
	rs2532255	44255532	T	C	0.22238	0.97808	-0.086641	0.011485	-7.5439	13.325
	rs2696696	44255777	G	A	0.22238	0.97807	-0.086643	0.011485	-7.5441	13.325
	rs740707	44258231	A	G	0.22237	0.97802	-0.086648	0.011485	-7.5442	13.325
	rs55707339	43842462	T	C	0.22358	0.99813	-0.085709	0.011362	-7.5436	13.324
	rs1724399	43665906	C	G	0.22762	0.98504	-0.085752	0.011368	-7.5435	13.323
	rs55788678	43992233	C	T	0.22295	0.99554	-0.085885	0.011385	-7.5435	13.323
	rs28768976	43688317	A	G	0.22488	0.99877	-0.085529	0.011339	-7.5432	13.322
	rs62057062	43856710	G	A	0.22377	0.99962	-0.085635	0.011353	-7.5432	13.322
	rs62060840	44153258	A	G	0.22411	0.99987	-0.085558	0.011342	-7.5431	13.322
	rs138190012	44197417	T	TGAA	0.22329	0.99601	-0.085794	0.011374	-7.5431	13.322
	rs2532265	44252197	G	T	0.22238	0.97811	-0.086632	0.011485	-7.5432	13.322
	rs2532264	44252416	G	C	0.22238	0.97812	-0.08663	0.011485	-7.5431	13.322
	rs2532259	44253364	G	A	0.22238	0.9781	-0.08663	0.011485	-7.5431	13.322
	rs112402370	44092744	A	G	0.22162	0.99073	-0.086304	0.011442	-7.543	13.321
	rs7220752	44138201	T	C	0.22669	0.99882	-0.085209	0.011297	-7.5427	13.321
	rs62060916	44251582	T	C	0.22238	0.97812	-0.086627	0.011485	-7.5429	13.321
	rs2696665	44251769	A	G	0.22238	0.97812	-0.086628	0.011485	-7.543	13.321
	rs12150229	44015446	A	G	0.22275	0.99676	-0.085875	0.011385	-7.5425	13.32
	rs2532270	44249800	G	A	0.22238	0.97813	-0.086624	0.011485	-7.5426	13.32
	rs2907480	44327712	C	T	0.22663	0.98767	-0.085689	0.011361	-7.5425	13.32
	rs2732600	44368215	C	G	0.18631	0.86977	-0.098264	0.013028	-7.5425	13.32
	rs55857174	44137386	T	TAA	0.22578	0.99502	-0.085518	0.011339	-7.5421	13.319
	rs77044307	44172408	C	G	0.22444	0.99802	-0.085587	0.011348	-7.5421	13.319
	rs62055946	43851971	C	A	0.22379	0.99958	-0.085621	0.011353	-7.542	13.318
	rs1635288	43756969	A	G	0.7541	0.99835	0.082905	0.010993	7.5415	13.317
	rs62055950	43853133	T	C	0.22378	0.99959	-0.085619	0.011353	-7.5418	13.317
	rs17577369	44192923	A	G	0.22282	0.98984	-0.086089	0.011415	-7.5416	13.317
	rs2696599	44217226	A	G	0.22471	0.9969	-0.085585	0.011348	-7.5416	13.317
	rs371894855	44355304	G	T	0.2036	0.93014	-0.091836	0.012177	-7.5416	13.317
	rs62057064	43857033	C	T	0.22378	0.9996	-0.085616	0.011353	-7.5414	13.316
	rs2106785	43919105	C	T	0.221	0.99097	-0.086349	0.01145	-7.5412	13.316
	rs112010353	43666492	C	T	0.22377	0.99499	-0.085864	0.011386	-7.541	13.315
	17:43849572_AT_A	43849572	AT	A	0.22411	0.99836	-0.085623	0.011354	-7.541	13.315
	rs62055489	43950441	C	A	0.22165	0.99246	-0.086188	0.01143	-7.5407	13.314
	rs199445	44817408	C	T	0.21386	0.99861	-0.087041	0.011543	-7.5407	13.314
	rs62064423	43668187	A	G	0.22505	0.99591	-0.085619	0.011355	-7.5406	13.313
	rs17661027	44193097	C	A	0.22441	0.99741	-0.085593	0.011351	-7.5405	13.313
	rs1706725	44324185	A	G	0.23532	0.97312	-0.085217	0.011301	-7.5405	13.313
	rs7218319	44126365	C	T	0.22668	0.99868	-0.085188	0.011298	-7.5401	13.312
	rs2696457	44284057	C	T	0.22244	0.97697	-0.086643	0.011491	-7.5401	13.312
	rs55991914	43854267	C	T	0.22378	0.99962	-0.085595	0.011352	-7.5398	13.311
	rs62055955	43854340	A	G	0.22378	0.9996	-0.085592	0.011352	-7.5395	13.31
	rs56043078	43853235	T	G	0.22378	0.99961	-0.085588	0.011353	-7.5391	13.309
	rs77965652	43853457	A	G	0.22378	0.99961	-0.085589	0.011352	-7.5392	13.309
	rs55849949	43853526	A	G	0.22378	0.99961	-0.085589	0.011352	-7.5392	13.309
	rs374952396	44753643	G	T	0.75284	0.97047	0.084217	0.01117	7.5394	13.309
	rs369332489	44753645	C	G	0.75284	0.97047	0.084217	0.01117	7.5394	13.309
	rs2106786	43919096	A	G	0.22007	0.98845	-0.086635	0.011492	-7.539	13.308
	rs12150230	44015464	A	G	0.22287	0.99702	-0.085791	0.01138	-7.5389	13.308
	rs62055945	43851851	G	A	0.22378	0.9996	-0.085584	0.011353	-7.5388	13.307
	rs62057063	43856730	C	T	0.22352	0.99847	-0.085667	0.011364	-7.5386	13.307
	rs2696604	44214094	A	G	0.22471	0.99696	-0.08555	0.011348	-7.5386	13.307
	rs369209138	43680850	G	C	0.22445	0.99725	-0.0856	0.011355	-7.5383	13.306
	rs10514904	44207887	C	T	0.22506	0.99663	-0.085533	0.011346	-7.5384	13.306
	rs2732590	44266972	A	G	0.22374	0.99736	-0.085618	0.011358	-7.5383	13.306
	rs2668649	44368055	G	C	0.21789	0.95805	-0.088049	0.011682	-7.5374	13.303
	rs2732626	43669800	A	G	0.22173	0.98746	-0.086391	0.011462	-7.5372	13.302
	rs2668659	44281452	A	G	0.22292	0.97515	-0.086602	0.01149	-7.5371	13.302
	rs199535	44822662	A	G	0.21402	0.99884	-0.086978	0.01154	-7.537	13.302
	rs62055899	43844977	T	A	0.22376	0.99936	-0.085572	0.011354	-7.5367	13.301
	rs55711776	43669250	A	G	0.22491	0.99608	-0.085588	0.011356	-7.5365	13.3
	rs2696456	44283761	A	T	0.22467	0.99524	-0.085555	0.011352	-7.5364	13.3
	rs34739559	43949342	G	A	0.22431	0.99363	-0.085749	0.011378	-7.5362	13.299
	17:44279557_TA_T	44279557	TA	T	0.22405	0.99608	-0.085577	0.011356	-7.5361	13.299
	rs62055900	43845002	C	G	0.22377	0.99938	-0.085552	0.011354	-7.535	13.295
	rs62055901	43845041	G	A	0.22385	0.99935	-0.085541	0.011353	-7.5347	13.294
	rs2668657	44282892	T	C	0.22767	0.98449	-0.085573	0.011357	-7.5347	13.294
	rs2532363	44333423	G	T	0.22273	0.97242	-0.086716	0.011509	-7.5348	13.294
	rs2532239	44266227	T	C	0.22404	0.99632	-0.085558	0.011356	-7.5344	13.293
	rs2696523	44267904	T	C	0.2224	0.97768	-0.086538	0.011486	-7.5345	13.293
	rs2532225	44277923	G	A	0.22241	0.97733	-0.086559	0.011489	-7.5343	13.293
	rs2732671	44283139	C	A	0.22239	0.97729	-0.086567	0.01149	-7.5343	13.293
	rs2732686	44338735	C	T	0.2229	0.97192	-0.08672	0.01151	-7.5345	13.293
	rs9891103	44091886	C	T	0.22794	0.99806	-0.084977	0.011279	-7.534	13.292
	rs62063671	44124837	A	G	0.2241	0.99977	-0.08546	0.011343	-7.5341	13.292
	rs2906009	43684563	T	C	0.22452	0.99749	-0.085537	0.011354	-7.5338	13.291
	rs140412994	44203855	C	CTCAA	0.22175	0.99465	-0.085945	0.011408	-7.5337	13.291
	rs9912279	43681222	C	T	0.22427	0.99592	-0.085602	0.011363	-7.5332	13.289
	17:44104576_CCTT_C	44104576	CCTT	C	0.2272	0.99585	-0.085166	0.011305	-7.5333	13.289
	rs4471725	43683611	G	T	0.22454	0.99759	-0.085517	0.011353	-7.5325	13.287
	17:43819597_AC_A	43819597	AC	A	0.22405	0.99971	-0.08547	0.011347	-7.5325	13.287
	rs112578465	44125066	C	T	0.2241	0.99976	-0.085444	0.011343	-7.5327	13.287
	17:44129997_AAAC_A	44129997	AAAC	A	0.22386	0.99933	-0.085485	0.011349	-7.5325	13.287
	rs62061801	44174235	A	G	0.22288	0.99582	-0.085768	0.011386	-7.5326	13.287
	rs17661015	44192957	T	C	0.22265	0.98847	-0.086085	0.011428	-7.5325	13.287
	rs76830096	43857129	A	C	0.22381	0.99958	-0.085503	0.011352	-7.5319	13.285
	rs111390638	43664978	A	G	0.22337	0.99352	-0.085751	0.011385	-7.5317	13.284
	rs796654785	44284962	A	AG	0.22414	0.99255	-0.085665	0.011374	-7.5318	13.284
	rs1078269	44075837	T	C	0.22423	0.9978	-0.085511	0.011354	-7.5315	13.283
	rs113894932	44080408	G	C	0.22424	0.99988	-0.085399	0.011339	-7.5312	13.282
	rs62060844	44153836	C	T	0.22413	0.99937	-0.085421	0.011342	-7.5312	13.282
	17:44183002_C_A	44183002	C	A	0.22331	0.9973	-0.085653	0.011373	-7.5311	13.282
	rs2732715	44321527	C	T	0.22303	0.99881	-0.085531	0.011357	-7.531	13.282
	rs2532250	44366410	T	C	0.21902	0.96033	-0.087784	0.011656	-7.5311	13.282
	rs1078268	44075901	A	G	0.22422	0.99788	-0.0855	0.011353	-7.5307	13.281
	rs2732669	44284542	G	A	0.22414	0.99606	-0.085528	0.011357	-7.5309	13.281
	rs434805	43718336	T	C	0.22466	0.99991	-0.085381	0.011338	-7.5305	13.28
	17:43769819_AAAATT_A	43769819	AAAATT	A	0.22454	0.99835	-0.085439	0.011345	-7.5306	13.28
	rs12150336	44125704	C	T	0.22409	0.99971	-0.085421	0.011344	-7.5304	13.28
	rs2732631	44289232	G	T	0.22686	0.98788	-0.085479	0.011351	-7.5305	13.28
	rs41382552	44118999	A	G	0.2241	0.99982	-0.085412	0.011343	-7.5301	13.279
	rs111891516	44198962	T	TA	0.22321	0.99536	-0.085718	0.011383	-7.5301	13.279
	rs62066085	43688249	G	C	0.22405	0.99648	-0.085602	0.011368	-7.5298	13.278
	rs393838	43705756	G	C	0.22467	0.99998	-0.085371	0.011338	-7.5299	13.278
	rs34303488	43848181	C	T	0.2238	0.99955	-0.085483	0.011353	-7.5298	13.278
	rs111370985	43852742	T	C	0.22337	0.99688	-0.085616	0.01137	-7.5297	13.278
	rs56303031	43853922	G	A	0.22382	0.99954	-0.085484	0.011353	-7.5298	13.278
	rs62063789	44061898	T	C	0.22429	0.99932	-0.085375	0.011338	-7.5299	13.278
	rs56268325	43847741	T	C	0.22381	0.99957	-0.085479	0.011353	-7.5295	13.277
	rs4528616	43683597	T	G	0.22467	0.99751	-0.085466	0.011351	-7.5293	13.276
	rs62055928	43847374	G	A	0.2238	0.99956	-0.085478	0.011353	-7.5294	13.276
	rs56070245	43847868	T	C	0.22381	0.99957	-0.085478	0.011353	-7.5294	13.276
	rs56387266	43847912	T	C	0.22381	0.99957	-0.085478	0.011353	-7.5294	13.276
	rs62055957	43854536	C	A	0.22387	0.99954	-0.085455	0.01135	-7.5292	13.276
	rs77768866	44121917	C	T	0.22411	0.99981	-0.085402	0.011343	-7.5292	13.276
	rs62055903	43846668	C	A	0.22381	0.99956	-0.085473	0.011353	-7.529	13.275
	rs111374028	43846820	G	A	0.22381	0.99956	-0.085475	0.011353	-7.5291	13.275
	rs113934115	43847039	C	T	0.22381	0.99957	-0.085475	0.011353	-7.5291	13.275
	rs75691066	44045585	C	A	0.22514	0.99916	-0.085273	0.011326	-7.529	13.275
	rs77566074	44048936	C	A	0.22137	0.99266	-0.086038	0.011428	-7.529	13.275
	rs75856822	44048937	T	C	0.22137	0.99266	-0.086038	0.011428	-7.529	13.275
	rs199447	44812188	C	T	0.2138	0.99856	-0.086905	0.011543	-7.5289	13.275
	rs56109643	43844859	A	G	0.22381	0.99955	-0.085469	0.011353	-7.5286	13.274
	rs1971374	43659738	T	C	0.21285	0.99531	-0.086846	0.011536	-7.5284	13.273
	rs62055895	43844044	A	G	0.22381	0.99955	-0.085467	0.011353	-7.5284	13.273
	rs55725840	43844486	T	A	0.22381	0.99955	-0.085467	0.011353	-7.5284	13.273
	rs17571739	44032915	T	C	0.22331	0.997	-0.085596	0.01137	-7.5283	13.273
	rs78104015	44052733	A	G	0.22416	0.99969	-0.08538	0.011341	-7.5283	13.273
	rs75500942	43816106	C	A	0.22375	0.99985	-0.085477	0.011354	-7.5281	13.272
	rs62054418	43816306	G	A	0.22375	0.99985	-0.085477	0.011354	-7.5281	13.272
	rs75257002	43843395	C	T	0.22345	0.99752	-0.085594	0.01137	-7.5281	13.272
	rs62055896	43844201	C	T	0.22381	0.99955	-0.085465	0.011353	-7.5282	13.272
	rs2532256	44255017	T	C	0.22392	0.99713	-0.085487	0.011356	-7.5281	13.272
	rs2696607	44319167	G	A	0.22346	0.99721	-0.085497	0.011357	-7.5281	13.272
	rs4074462	43855228	G	T	0.22383	0.99949	-0.08546	0.011353	-7.5277	13.271
	rs2266456	44340506	C	G	0.22723	0.98105	-0.085608	0.011372	-7.5277	13.271
	rs643024	43690468	C	T	0.2244	0.99773	-0.085477	0.011356	-7.5273	13.27
	rs62055942	43850966	A	G	0.22387	0.99954	-0.085434	0.01135	-7.5274	13.27
	rs62055943	43851018	T	C	0.22387	0.99954	-0.085435	0.01135	-7.5275	13.27
	rs55933304	43992305	G	A	0.22343	0.99767	-0.085542	0.011364	-7.5275	13.27
	rs147268270	44101849	T	TC	0.22197	0.99108	-0.086019	0.011428	-7.5273	13.27
	rs62061798	44173812	G	A	0.22316	0.99783	-0.085598	0.011371	-7.5274	13.27
	rs62055894	43843943	G	A	0.2238	0.99953	-0.085456	0.011353	-7.5272	13.269
	rs62055938	43849656	C	A	0.22387	0.99951	-0.085433	0.01135	-7.5271	13.269
	rs76885724	43850519	C	T	0.22387	0.99953	-0.085432	0.01135	-7.5272	13.269
	rs373582551	44269676	T	TAA	0.21778	0.97854	-0.087134	0.011576	-7.5273	13.269
	rs2668654	44366315	T	C	0.21989	0.96003	-0.087621	0.011641	-7.5272	13.269
	rs62055939	43849787	A	T	0.22387	0.99953	-0.085428	0.01135	-7.5269	13.268
	rs62055940	43849896	A	G	0.22387	0.99953	-0.08543	0.01135	-7.527	13.268
	rs62055546	43964567	A	C	0.22129	0.99111	-0.086077	0.011437	-7.5264	13.267
	rs113667149	44207415	G	GGTGGCAT	0.21967	0.98734	-0.08644	0.011485	-7.5265	13.267
	rs2696668	44318184	A	G	0.22271	0.9739	-0.08656	0.011501	-7.5262	13.266
	rs4485406	43683627	C	G	0.22627	0.98854	-0.085558	0.011369	-7.5258	13.265
	rs71375313	43839253	G	A	0.22341	0.99833	-0.085551	0.011368	-7.5259	13.265
	rs56189701	43987801	T	C	0.22381	0.99929	-0.08541	0.011349	-7.526	13.265
	rs2004674	44075110	A	T	0.22383	0.99534	-0.085633	0.011378	-7.5259	13.265
	rs149079649	44203806	C	CA	0.22349	0.99796	-0.085503	0.011361	-7.5259	13.265
	rs113758975	44207523	T	A	0.22001	0.98865	-0.086342	0.011473	-7.5259	13.265
	rs2732603	44367288	G	C	0.21967	0.95991	-0.087619	0.011642	-7.5259	13.265
	rs56082319	43844798	G	A	0.22382	0.99951	-0.085436	0.011353	-7.5256	13.264
	rs62062290	44099129	C	A	0.22393	0.9999	-0.085383	0.011346	-7.5257	13.264
	rs2004673	44075099	T	C	0.22386	0.99553	-0.085609	0.011377	-7.5249	13.262
	rs375647	43693341	A	G	0.2243	0.99847	-0.085407	0.011351	-7.5244	13.26
	17:43920219_AAAG_A	43920219	AAAG	A	0.22483	0.99831	-0.085364	0.011345	-7.5245	13.26
	rs56026524	43939389	C	T	0.21832	0.98091	-0.086966	0.011558	-7.5244	13.26
	rs76618565	44068481	G	A	0.2239	0.99964	-0.085377	0.011346	-7.5246	13.26
	rs62062274	44093319	G	A	0.22403	1	-0.085358	0.011344	-7.5245	13.26
	rs199443	44819565	C	T	0.21403	0.99846	-0.08685	0.011543	-7.5243	13.26
	rs199534	44824213	T	G	0.21398	0.99897	-0.086831	0.01154	-7.5245	13.26
	rs2316772	43946423	A	C	0.22414	0.99876	-0.085377	0.011347	-7.5243	13.259
	rs62063266	44033488	C	T	0.22377	0.99803	-0.085478	0.01136	-7.5242	13.259
	rs62063673	44125484	T	G	0.22411	0.99979	-0.085347	0.011343	-7.5242	13.259
	rs62061800	44174109	G	C	0.22128	0.99133	-0.086141	0.011449	-7.5242	13.259
	rs113089855	44256811	A	AACAAG	0.22403	0.99706	-0.085422	0.011354	-7.5235	13.257
	17:43974343_TCGC_T	43974343	TCGC	T	0.22208	0.9932	-0.085866	0.011413	-7.5234	13.256
	rs3072094	43798348	T	TTTG	0.76812	0.98857	0.084864	0.011281	7.5228	13.255
	rs62054383	43802907	T	C	0.22376	0.99965	-0.085395	0.011351	-7.5229	13.255
	rs62056876	43778752	C	T	0.22395	0.99914	-0.085409	0.011354	-7.5226	13.254
	rs62055937	43848968	G	T	0.22328	0.99648	-0.085598	0.011379	-7.5227	13.254
	rs34097347	43949448	C	A	0.22224	0.99376	-0.085867	0.011415	-7.5222	13.253
	rs199448	44809001	A	G	0.2138	0.99878	-0.086814	0.011541	-7.5223	13.253
	rs62056934	43790005	A	G	0.22307	0.99734	-0.085576	0.011377	-7.5217	13.251
	rs141412361	44102443	C	CCT	0.22417	0.99948	-0.085311	0.011342	-7.5216	13.251
	17:44184819_CAAAGGT_C	44184819	CAAAGGT	C	0.22121	0.98592	-0.086298	0.011474	-7.5215	13.25
	rs55653937	44316076	G	T	0.22276	0.97403	-0.0865	0.011501	-7.5213	13.25
	rs56369036	43841571	T	A	0.22381	0.99947	-0.085386	0.011353	-7.5211	13.249
	rs2732643	44251907	C	T	0.22383	0.99765	-0.085405	0.011355	-7.5211	13.249
	rs62060915	44251548	G	A	0.22383	0.99765	-0.085403	0.011355	-7.5209	13.248
	rs2696664	44251698	G	A	0.22383	0.99765	-0.085403	0.011355	-7.5209	13.248
	rs1378358	44787312	C	T	0.21431	0.99948	-0.086676	0.011525	-7.5208	13.248
	rs12150570	44126218	G	A	0.2241	0.99979	-0.085302	0.011343	-7.5202	13.246
	17:43764027_GGCCGAGGTGAGAGGCT_G	43764027	GGCCGAGGTGAGAGGCT	G	0.22301	0.99671	-0.085603	0.011383	-7.52	13.245
	rs62063294	44044157	G	A	0.22399	0.99989	-0.085301	0.011343	-7.5198	13.245
	rs17650973	44044220	A	T	0.22399	0.99988	-0.085301	0.011343	-7.5198	13.245
	rs62063295	44044431	C	T	0.22399	0.99988	-0.0853	0.011343	-7.5197	13.244
	rs62063855	44075535	T	C	0.22424	0.99756	-0.08539	0.011355	-7.5198	13.244
	rs62060790	44137676	A	T	0.22383	0.99915	-0.08536	0.011351	-7.5198	13.244
	rs62060791	44137678	G	A	0.22383	0.99915	-0.08536	0.011351	-7.5198	13.244
	rs62641967	44047216	T	G	0.22398	0.99985	-0.085298	0.011344	-7.5194	13.243
	rs78568882	43784935	C	G	0.22368	0.99926	-0.085385	0.011356	-7.5191	13.242
	17:44155925_TACAA_T	44155925	TACAA	T	0.22423	0.99865	-0.085317	0.011347	-7.5191	13.242
	rs62062279	44093964	T	C	0.22394	0.99983	-0.085303	0.011345	-7.5189	13.241
	rs78229689	44106806	G	A	0.22404	0.99991	-0.085283	0.011343	-7.5186	13.241
	rs62057067	43858326	C	T	0.22384	0.99975	-0.085342	0.011351	-7.5185	13.24
	17:43972025_TC_T	43972025	TC	T	0.22399	0.99896	-0.085325	0.011349	-7.5185	13.24
	rs62061845	44190156	T	C	0.21899	0.98116	-0.086746	0.011538	-7.5185	13.24
	rs10514879	43802971	C	T	0.22378	0.99979	-0.085333	0.01135	-7.5182	13.239
	rs34043286	44117119	A	G	0.22403	1	-0.085275	0.011343	-7.5182	13.239
	17:43827156_GA_G	43827156	GA	G	0.224	0.9997	-0.08533	0.01135	-7.5179	13.238
	rs17572893	44064208	G	A	0.22405	0.99987	-0.085276	0.011343	-7.5178	13.238
	rs62073098	44316449	A	C	0.22276	0.97397	-0.08646	0.011501	-7.5178	13.238
	rs62056920	43787226	G	A	0.22386	0.99948	-0.085334	0.011351	-7.5175	13.237
	rs76294809	43849327	G	A	0.22392	0.99952	-0.085313	0.011348	-7.5177	13.237
	rs62062280	44093993	C	T	0.22393	0.99977	-0.085293	0.011346	-7.5177	13.237
	rs2532348	44340253	A	G	0.22295	0.97231	-0.086494	0.011506	-7.5175	13.237
	rs611351	43692935	A	G	0.22415	0.99914	-0.0853	0.011347	-7.517	13.235
	rs62056911	43784624	T	C	0.22383	0.99972	-0.085323	0.011351	-7.517	13.235
	rs62056912	43784948	G	T	0.2238	0.99953	-0.085334	0.011352	-7.517	13.235
	rs17689218	43785808	T	C	0.22383	0.99972	-0.085323	0.011351	-7.517	13.235
	rs62056916	43785938	C	T	0.22383	0.99973	-0.085323	0.011351	-7.517	13.235
	rs62056917	43786013	G	T	0.22383	0.99973	-0.085324	0.011351	-7.517	13.235
	rs62056921	43787306	T	C	0.22386	0.99952	-0.085327	0.011351	-7.517	13.235
	rs62056927	43788767	G	A	0.22384	0.99963	-0.085325	0.011351	-7.5168	13.235
	rs56294117	44042783	G	A	0.22399	0.99988	-0.085269	0.011343	-7.517	13.235
	rs112415880	44042868	G	A	0.22399	0.99988	-0.085269	0.011343	-7.517	13.235
	rs62063292	44043636	C	T	0.22399	0.9999	-0.085266	0.011343	-7.5168	13.235
	rs62063293	44043819	G	A	0.22399	0.9999	-0.085266	0.011343	-7.5169	13.235
	rs35134656	44103927	C	CT	0.2241	0.99959	-0.085274	0.011344	-7.517	13.235
	rs56400821	43760080	C	A	0.22391	0.99983	-0.085302	0.011348	-7.5167	13.234
	rs17762535	43787130	T	C	0.22382	0.99975	-0.08532	0.011351	-7.5167	13.234
	rs62056922	43787563	C	G	0.22381	0.99976	-0.085319	0.011351	-7.5166	13.234
	rs56397077	43788419	C	A	0.22381	0.99976	-0.085318	0.011351	-7.5165	13.234
	rs62056929	43789144	G	A	0.22384	0.99963	-0.085322	0.011351	-7.5166	13.234
	rs55711941	44040823	C	T	0.22399	0.99983	-0.085267	0.011344	-7.5167	13.234
	rs56166491	44042221	A	G	0.22399	0.99984	-0.085264	0.011344	-7.5165	13.234
	rs17650991	44044508	A	C	0.22399	0.9999	-0.085265	0.011343	-7.5167	13.234
	rs75145092	44044823	T	A	0.22399	0.9999	-0.085265	0.011343	-7.5167	13.234
	rs113857334	44044940	T	C	0.22399	0.9999	-0.085264	0.011343	-7.5167	13.234
	rs77513497	44045474	A	G	0.22399	0.99987	-0.085264	0.011344	-7.5165	13.234
	rs17572169	44045974	C	T	0.22399	0.99989	-0.085263	0.011343	-7.5165	13.234
	rs62063296	44046202	C	T	0.22399	0.99989	-0.085264	0.011343	-7.5167	13.234
	rs2696703	44260967	G	A	0.2239	0.99742	-0.085361	0.011356	-7.5166	13.234
	rs62056925	43788649	T	C	0.2238	0.99972	-0.085318	0.011351	-7.5164	13.233
	rs62056926	43788666	C	G	0.2238	0.99972	-0.085318	0.011351	-7.5164	13.233
	rs113246445	43851209	A	AT	0.22388	0.99948	-0.085329	0.011352	-7.5165	13.233
	rs17650872	44039516	G	T	0.22396	0.99902	-0.0853	0.011349	-7.5162	13.233
	rs74373419	44047609	C	T	0.22399	0.99989	-0.08526	0.011343	-7.5163	13.233
	rs62063297	44047802	A	T	0.22399	0.99989	-0.085259	0.011343	-7.5162	13.233
	rs76475392	44243351	T	TCG	0.22403	0.99762	-0.085329	0.011352	-7.5164	13.233
	rs72245049	44243354	A	AG	0.22403	0.99762	-0.085329	0.011352	-7.5164	13.233
	rs62073157	44334052	G	A	0.22286	0.97294	-0.08646	0.011503	-7.5162	13.233
	rs62066072	43681304	G	A	0.22408	0.99605	-0.085429	0.011366	-7.516	13.232
	rs78487840	43757161	C	T	0.22405	1	-0.085284	0.011347	-7.516	13.232
	rs62056928	43788782	C	T	0.22387	0.99947	-0.08532	0.011352	-7.516	13.232
	17:43811990_CTTAG_C	43811990	CTTAG	C	0.22414	0.99891	-0.085317	0.011352	-7.5159	13.232
	rs2316774	43946642	T	C	0.22415	0.99976	-0.08525	0.011342	-7.5162	13.232
	rs62066073	43681316	T	C	0.22408	0.99603	-0.085427	0.011366	-7.5158	13.231
	rs78454137	43785096	G	A	0.22104	0.99239	-0.085973	0.011439	-7.5156	13.231
	rs112123127	43785098	C	T	0.22104	0.99239	-0.085973	0.011439	-7.5156	13.231
	17:43798584_CA_C	43798584	CA	C	0.22362	0.9991	-0.085356	0.011357	-7.5157	13.231
	rs138939613	43841624	G	GATGGATGA	0.22371	0.99859	-0.08538	0.011361	-7.5154	13.23
	rs62055486	43949092	T	G	0.2241	0.99976	-0.085248	0.011343	-7.5155	13.23
	17:43841356_CTT_C	43841356	CTT	C	0.22655	0.98986	-0.08542	0.011367	-7.515	13.229
	rs62055893	43842494	A	G	0.22357	0.99831	-0.085404	0.011364	-7.5151	13.229
	rs35014258	44192592	A	AT	0.22348	0.9973	-0.08541	0.011365	-7.5151	13.229
	rs2696444	44288672	G	A	0.22406	0.99638	-0.08534	0.011356	-7.5153	13.229
	rs62064418	43667836	C	A	0.22623	0.99056	-0.085409	0.011365	-7.5148	13.228
	rs111511018	43794828	T	C	0.22301	0.99735	-0.085524	0.011381	-7.5148	13.228
	rs77849344	43840864	G	A	0.22382	0.99938	-0.085317	0.011353	-7.5148	13.228
	rs113518470	43850932	C	T	0.22383	0.99935	-0.085323	0.011354	-7.5147	13.228
	rs62056935	43790446	A	G	0.22381	0.99977	-0.085295	0.011351	-7.5145	13.227
	rs62057068	43858629	A	G	0.22385	0.99979	-0.085294	0.011351	-7.5145	13.227
	rs35095455	44249911	T	TA	0.22434	0.99559	-0.085364	0.01136	-7.5144	13.227
	rs2532384	44317210	C	A	0.22363	0.99905	-0.085225	0.011342	-7.5145	13.227
	rs241032	43734145	T	C	0.22413	0.99979	-0.085262	0.011347	-7.5141	13.226
	rs61667602	43785349	T	C	0.22391	0.99956	-0.085295	0.011351	-7.5143	13.226
	rs79322350	43790401	A	G	0.22381	0.99975	-0.085293	0.011351	-7.5142	13.226
	rs377660109	44263022	C	CAT	0.2231	0.99524	-0.085547	0.011385	-7.5141	13.226
	rs75076131	43790649	C	A	0.22381	0.99977	-0.085288	0.011351	-7.5139	13.225
	rs17573907	44099082	C	T	0.22397	0.99973	-0.085255	0.011346	-7.514	13.225
	17:43914990_AAC_A	43914990	AAC	A	0.22366	0.99897	-0.085325	0.011356	-7.5135	13.224
	rs2532279	44365050	G	A	0.21965	0.95974	-0.087506	0.011646	-7.5137	13.224
	rs55684829	43682098	A	C	0.2043	0.94285	-0.090968	0.012108	-7.5132	13.223
	rs143345034	43696920	C	T	0.22423	0.99889	-0.085282	0.011351	-7.5133	13.223
	rs62056936	43790911	A	T	0.22382	0.99977	-0.085282	0.011351	-7.5134	13.223
	rs169201	44790203	A	G	0.21399	0.99977	-0.086629	0.01153	-7.5132	13.223
	rs674692	43695967	A	G	0.22424	0.99887	-0.08528	0.011351	-7.5131	13.222
	rs675726	43696254	A	G	0.22424	0.99887	-0.085277	0.011351	-7.5129	13.222
	rs112206871	44041817	A	G	0.22404	0.99958	-0.085229	0.011344	-7.5131	13.222
	17:44243543_TA_T	44243543	TA	T	0.22392	0.9975	-0.085309	0.011355	-7.513	13.222
	rs62053953	43749454	G	A	0.22412	1	-0.085245	0.011347	-7.5128	13.221
	rs62056915	43785627	A	T	0.22384	0.99966	-0.085276	0.011351	-7.5127	13.221
	rs62056937	43791181	A	C	0.22382	0.99978	-0.085274	0.011351	-7.5127	13.221
	rs113762994	43847095	C	T	0.22388	0.99934	-0.085293	0.011353	-7.5128	13.221
	17:44172205_CA_C	44172205	CA	C	0.22389	0.99957	-0.085243	0.011347	-7.5126	13.221
	rs451737	43683392	A	G	0.22431	0.9965	-0.085355	0.011362	-7.5123	13.22
	rs681485	43707619	C	A	0.22423	1	-0.085226	0.011345	-7.5123	13.22
	rs200860866	43773525	T	TAAAA	0.22356	0.99836	-0.085347	0.011361	-7.5125	13.22
	rs76171147	43823229	T	C	0.22436	1	-0.085247	0.011347	-7.5125	13.22
	17:44296522_T_C	44296522	T	C	0.22344	0.99754	-0.08532	0.011357	-7.5125	13.22
	rs2696423	44333890	G	A	0.22139	1	-0.08535	0.011361	-7.5125	13.22
	rs56290582	43788371	C	T	0.22383	0.99969	-0.085271	0.011351	-7.5122	13.219
	rs62056939	43791332	T	C	0.22382	0.99976	-0.085268	0.011351	-7.5122	13.219
	rs62056940	43791344	T	A	0.22382	0.99976	-0.085268	0.011351	-7.5121	13.219
	rs78803763	43791405	C	A	0.22382	0.99976	-0.085267	0.011351	-7.512	13.219
	rs62063303	44049133	T	C	0.22399	0.99984	-0.085217	0.011344	-7.5121	13.219
	rs77220413	43764378	G	A	0.2241	1	-0.085202	0.011342	-7.5118	13.218
	rs77387379	43791429	G	A	0.22382	0.99976	-0.085266	0.011351	-7.5119	13.218
	rs62054382	43802525	C	T	0.22377	0.99986	-0.08526	0.01135	-7.5117	13.218
	rs113927637	43807911	A	G	0.22399	0.99976	-0.085258	0.01135	-7.5119	13.218
	rs11079724	43841912	C	T	0.22392	0.9994	-0.08526	0.01135	-7.5119	13.218
	rs62062798	44027383	A	G	0.2221	0.99457	-0.085717	0.011411	-7.5117	13.218
	rs55780945	44040120	C	T	0.224	0.99952	-0.085221	0.011345	-7.5117	13.218
	rs1724411	43669931	T	C	0.2274	0.9965	-0.084924	0.011306	-7.5115	13.217
	rs55893711	44119320	C	T	0.22401	0.99993	-0.085203	0.011343	-7.5114	13.217
	17:44155299_CT_C	44155299	CT	C	0.22401	0.99992	-0.085206	0.011343	-7.5115	13.217
	17:44296845_A_C	44296845	A	C	0.22752	0.98939	-0.085083	0.011327	-7.5115	13.217
	17:44296846_G_A	44296846	G	A	0.22752	0.98939	-0.085083	0.011327	-7.5115	13.217
	rs12150254	44090455	T	C	0.22396	0.99988	-0.085206	0.011344	-7.5111	13.216
	rs3029044	43907641	C	CAGGTGG	0.22391	0.99983	-0.085237	0.011349	-7.5108	13.215
	17:44045574_AC_A	44045574	AC	A	0.22401	0.99989	-0.085197	0.011343	-7.5108	13.215
	rs78590209	44098862	A	G	0.2239	1	-0.085231	0.011347	-7.511	13.215
	rs10514898	44119636	A	C	0.22401	0.99992	-0.085198	0.011343	-7.511	13.215
	rs75990322	43791468	T	C	0.22382	0.99975	-0.085252	0.011351	-7.5107	13.214
	rs113661667	43791610	T	C	0.22382	0.99977	-0.08525	0.011351	-7.5106	13.214
	rs74579538	43791652	G	A	0.22382	0.99977	-0.08525	0.011351	-7.5106	13.214
	rs56371647	43855503	C	T	0.22398	0.99887	-0.085278	0.011354	-7.5107	13.214
	rs62063854	44074619	G	A	0.22305	0.99534	-0.085541	0.01139	-7.5104	13.214
	rs62063670	44123248	T	C	0.22402	0.99993	-0.085193	0.011343	-7.5106	13.214
	rs74571696	44123685	G	A	0.22402	0.99994	-0.085194	0.011343	-7.5107	13.214
	rs79698033	44123717	C	T	0.22402	0.99994	-0.085194	0.011343	-7.5107	13.214
	rs62055469	43943655	A	C	0.22415	0.99971	-0.085184	0.011342	-7.5104	13.213
	rs62055470	43943657	A	G	0.22415	0.99972	-0.085182	0.011342	-7.5103	13.213
	rs62055471	43943755	T	C	0.22415	0.99972	-0.085182	0.011342	-7.5103	13.213
	rs75242405	44049329	C	T	0.224	0.9999	-0.085191	0.011343	-7.5102	13.213
	rs77105679	44122896	G	A	0.22401	0.99995	-0.085188	0.011343	-7.5102	13.213
	rs111364350	44168508	C	T	0.22402	0.99973	-0.085189	0.011343	-7.5101	13.213
	rs71363552	43834671	A	AC	0.22464	0.99828	-0.085165	0.01134	-7.5098	13.212
	rs111697872	43840726	C	CTT	0.22261	0.99403	-0.085645	0.011404	-7.5101	13.212
	rs62063669	44122626	C	A	0.22401	0.99995	-0.085186	0.011343	-7.5101	13.212
	rs17585012	44227510	A	T	0.22459	0.99813	-0.085159	0.01134	-7.5099	13.212
	rs1881195	44257473	T	C	0.22511	0.99296	-0.085308	0.011359	-7.51	13.212
	rs12150506	44090536	G	A	0.22402	0.99992	-0.085183	0.011343	-7.5097	13.211
	rs761294768	44262203	CTTTTTT	C	0.22388	0.99721	-0.085291	0.011358	-7.5096	13.211
	rs538628	44787313	G	C	0.21397	0.99978	-0.086589	0.01153	-7.5097	13.211
	rs62055550	43965680	G	A	0.22464	0.99968	-0.085154	0.011339	-7.5095	13.21
	rs62055551	43965687	C	G	0.22464	0.99968	-0.085152	0.01134	-7.5093	13.21
	17:43683792_ATGG_A	43683792	ATGG	A	0.22402	0.99913	-0.085244	0.011352	-7.5091	13.209
	rs418659	43693462	C	T	0.22183	0.98947	-0.08588	0.011437	-7.509	13.209
	rs62056932	43789971	G	C	0.22252	0.99488	-0.085609	0.011401	-7.509	13.209
	rs62054437	43825576	T	C	0.22258	0.99649	-0.085556	0.011394	-7.5091	13.209
	rs62057069	43859065	T	C	0.22386	0.99985	-0.08523	0.01135	-7.5091	13.209
	rs111541901	43994358	C	T	0.2238	0.99927	-0.085261	0.011354	-7.5092	13.209
	17:44106515_AAAG_A	44106515	AAAG	A	0.22422	0.99866	-0.085194	0.011345	-7.5092	13.209
	17:44163547_ACG_A	44163547	ACG	A	0.22386	0.99938	-0.085227	0.01135	-7.509	13.209
	rs17660167	44166311	C	T	0.22403	0.9998	-0.085172	0.011343	-7.509	13.209
	rs17660294	44167101	T	C	0.22403	0.9998	-0.085172	0.011343	-7.509	13.209
	rs440778	43686420	A	G	0.22255	0.99486	-0.085669	0.011409	-7.5088	13.208
	rs55973918	43792252	C	A	0.22382	0.99975	-0.08523	0.011351	-7.5087	13.208
	rs62054436	43825568	C	T	0.22258	0.99651	-0.085551	0.011393	-7.5088	13.208
	rs56327054	43943957	G	C	0.22415	0.99975	-0.085167	0.011342	-7.5088	13.208
	rs62063851	44074435	C	G	0.22409	0.99907	-0.085205	0.011347	-7.5088	13.208
	rs62060858	44164090	G	C	0.22402	0.99978	-0.08517	0.011343	-7.5087	13.208
	rs55692232	44164323	G	A	0.22402	0.99978	-0.08517	0.011343	-7.5087	13.208
	rs3912061	44165098	C	T	0.22403	0.99981	-0.085169	0.011343	-7.5088	13.208
	rs62061766	44167464	G	A	0.22403	0.99979	-0.08517	0.011343	-7.5088	13.208
	rs79923630	44167661	G	T	0.22403	0.99979	-0.08517	0.011343	-7.5088	13.208
	rs62061767	44167729	A	G	0.22403	0.99979	-0.08517	0.011343	-7.5088	13.208
	rs365825	43705601	A	G	0.22478	1	-0.085113	0.011336	-7.5084	13.207
	rs112972619	43776425	C	T	0.22075	0.99001	-0.086031	0.011458	-7.5084	13.207
	rs55962674	43799033	C	T	0.22376	0.99941	-0.085246	0.011353	-7.5084	13.207
	rs62063783	44059215	C	T	0.22403	0.99992	-0.085168	0.011343	-7.5084	13.207
	rs16940799	44102933	T	C	0.22396	0.99981	-0.085181	0.011345	-7.5085	13.207
	rs2158257	44104343	A	C	0.22401	0.99998	-0.085166	0.011343	-7.5084	13.207
	rs62060859	44164133	G	A	0.22402	0.99978	-0.085168	0.011343	-7.5085	13.207
	rs17660398	44170612	C	T	0.22403	0.99977	-0.085167	0.011343	-7.5084	13.207
	rs2532423	44285952	T	C	0.22455	0.99519	-0.085255	0.011354	-7.5086	13.207
	rs199457	44795469	C	T	0.21395	0.99987	-0.086571	0.01153	-7.5084	13.207
	rs199504614	43781720	T	TAAAAAAAAGAG	0.2239	0.99958	-0.085226	0.011351	-7.5082	13.206
	rs62063790	44062915	G	T	0.22399	0.99991	-0.08517	0.011344	-7.5082	13.206
	rs79252344	44120608	A	G	0.22404	0.99992	-0.085162	0.011343	-7.5082	13.206
	rs145472926	43671522	C	T	0.22197	0.98732	-0.08596	0.011449	-7.508	13.205
	rs76563578	43933879	C	G	0.22403	0.99948	-0.085171	0.011344	-7.508	13.205
	rs62062797	44027366	T	G	0.22216	0.9948	-0.085652	0.011409	-7.5078	13.205
	rs17572248	44049867	A	G	0.22401	0.99995	-0.085162	0.011343	-7.5079	13.205
	17:44104410_TCTC_T	44104410	TCTC	T	0.22404	0.99984	-0.085159	0.011343	-7.5079	13.205
	rs974292	44150464	T	C	0.22401	0.99997	-0.085159	0.011343	-7.5077	13.205
	rs62063304	44049900	A	G	0.224	0.99991	-0.085162	0.011343	-7.5077	13.204
	rs62063305	44050282	G	A	0.22401	0.99996	-0.085159	0.011343	-7.5076	13.204
	rs17651134	44050340	G	A	0.22401	0.99995	-0.085159	0.011343	-7.5076	13.204
	rs62063306	44050395	C	A	0.22401	0.99995	-0.085159	0.011343	-7.5076	13.204
	rs62063774	44050463	T	C	0.22401	0.99996	-0.085159	0.011343	-7.5076	13.204
	rs62063775	44050823	G	T	0.22401	0.99996	-0.085158	0.011343	-7.5076	13.204
	rs62063776	44050850	A	G	0.22401	0.99996	-0.085158	0.011343	-7.5076	13.204
	rs1800547	44051846	A	G	0.22401	0.99996	-0.085158	0.011343	-7.5076	13.204
	rs17651213	44051924	G	A	0.22401	0.99995	-0.085157	0.011343	-7.5075	13.204
	rs17572361	44052009	T	C	0.22401	0.99995	-0.085157	0.011343	-7.5075	13.204
	rs17651243	44052284	G	A	0.22401	0.99996	-0.085157	0.011343	-7.5075	13.204
	rs62063777	44053171	A	G	0.22401	0.99996	-0.085156	0.011343	-7.5074	13.204
	rs74348235	44165852	A	G	0.22403	0.99982	-0.085156	0.011343	-7.5077	13.204
	rs111970616	44169581	T	C	0.22403	0.99978	-0.085155	0.011343	-7.5074	13.204
	rs62064391	43664335	C	G	0.22347	0.99284	-0.085478	0.011386	-7.5071	13.203
	rs12150610	43775479	T	C	0.22385	0.9997	-0.085221	0.011352	-7.5073	13.203
	rs113040933	43792493	T	TAAAC	0.2262	0.99442	-0.08512	0.011338	-7.5073	13.203
	rs1568949	43792975	G	A	0.22383	0.99978	-0.085212	0.011351	-7.5073	13.203
	rs55653963	43799509	A	C	0.22377	0.99945	-0.085231	0.011353	-7.5073	13.203
	rs62054378	43799667	C	A	0.22377	0.99945	-0.085231	0.011353	-7.5072	13.203
	rs77819001	43799804	C	A	0.22377	0.99945	-0.085231	0.011353	-7.5072	13.203
	rs76667867	43799810	G	C	0.22377	0.99945	-0.085231	0.011353	-7.5072	13.203
	rs62055879	43836578	G	A	0.22396	0.99938	-0.085224	0.011352	-7.5072	13.203
	rs145503157	43859929	C	CACG	0.22404	0.99939	-0.085212	0.011351	-7.5072	13.203
	rs55841786	43978308	T	C	0.22091	0.98939	-0.086027	0.011459	-7.5072	13.203
	rs7210219	44018519	T	C	0.22271	0.96605	-0.08693	0.01158	-7.5071	13.203
	rs17650901	44039691	A	G	0.22401	0.99933	-0.085179	0.011346	-7.5074	13.203
	rs2217394	44053448	A	G	0.22401	0.99996	-0.085155	0.011343	-7.5073	13.203
	rs17651285	44054237	G	A	0.22401	0.99996	-0.085153	0.011343	-7.5072	13.203
	rs62060809	44148613	G	A	0.22401	0.99997	-0.085152	0.011343	-7.5071	13.203
	rs62060810	44148674	A	G	0.22401	0.99997	-0.085152	0.011343	-7.5071	13.203
	rs12150627	44149537	C	G	0.22401	0.99996	-0.085153	0.011343	-7.5071	13.203
	rs12150628	44149581	C	T	0.22401	0.99997	-0.085152	0.011343	-7.5071	13.203
	rs12150611	44149741	G	A	0.22401	0.99997	-0.085152	0.011343	-7.5071	13.203
	rs55864131	44163411	T	C	0.22401	0.99991	-0.085149	0.011342	-7.5073	13.203
	rs17660337	44169605	T	C	0.22403	0.99977	-0.085152	0.011343	-7.5071	13.203
	rs62064421	43667934	C	G	0.22529	0.99559	-0.085201	0.01135	-7.5068	13.202
	rs370670279	43669049	A	AC	0.22408	0.99878	-0.085226	0.011353	-7.5069	13.202
	rs17688126	43765080	A	G	0.22399	0.99986	-0.085184	0.011348	-7.5069	13.202
	rs76669427	43836051	T	A	0.2239	0.99958	-0.085204	0.01135	-7.5069	13.202
	rs62063778	44053989	G	A	0.22401	0.99996	-0.085152	0.011343	-7.5071	13.202
	rs17572467	44054388	T	C	0.22401	0.99997	-0.085151	0.011343	-7.507	13.202
	rs76159289	44098861	G	T	0.22432	1	-0.085175	0.011346	-7.5071	13.202
	rs74850776	44150042	T	C	0.22401	0.99998	-0.085152	0.011343	-7.5071	13.202
	rs974295	44150152	A	T	0.22401	0.99998	-0.085152	0.011343	-7.5071	13.202
	rs974293	44150233	G	A	0.22401	0.99998	-0.085152	0.011343	-7.5071	13.202
	rs974291	44150480	A	T	0.22401	0.99998	-0.085152	0.011343	-7.5071	13.202
	rs12150551	44150920	T	C	0.224	0.99995	-0.085153	0.011343	-7.507	13.202
	rs12150558	44151156	T	C	0.224	0.99995	-0.085153	0.011343	-7.507	13.202
	rs62060812	44151667	A	G	0.224	0.99995	-0.085152	0.011343	-7.5069	13.202
	rs62060851	44157992	T	C	0.22402	0.99987	-0.085149	0.011343	-7.507	13.202
	rs201722973	44161747	C	CCAACAA	0.22394	0.99978	-0.085182	0.011347	-7.5071	13.202
	rs17660065	44162284	T	C	0.22401	0.99992	-0.085145	0.011342	-7.507	13.202
	rs62061770	44169377	G	C	0.22403	0.99978	-0.08515	0.011343	-7.507	13.202
	rs62061788	44169759	G	A	0.22403	0.99978	-0.08515	0.011343	-7.5069	13.202
	rs62061789	44169769	C	T	0.22403	0.99978	-0.085149	0.011343	-7.5069	13.202
	rs184745911	43698899	A	G	0.2238	0.99795	-0.085307	0.011364	-7.5065	13.201
	rs62066125	43702701	C	G	0.22448	0.99933	-0.085156	0.011344	-7.5065	13.201
	rs1105571	43793200	A	T	0.22383	0.99978	-0.085205	0.011351	-7.5067	13.201
	rs62057070	43859640	A	G	0.22387	0.99988	-0.0852	0.01135	-7.5067	13.201
	rs62057071	43859691	C	G	0.22387	0.99988	-0.085199	0.01135	-7.5066	13.201
	rs62063856	44076466	A	G	0.22404	0.99924	-0.08518	0.011347	-7.5066	13.201
	rs733969	44089727	G	A	0.22401	0.99999	-0.085145	0.011343	-7.5066	13.201
	rs199439	44793503	A	G	0.21397	0.99989	-0.08655	0.01153	-7.5068	13.201
	rs2463523	43671737	A	C	0.23519	0.97332	-0.084956	0.011318	-7.5062	13.2
	rs2462835	43671739	A	G	0.23519	0.97332	-0.084956	0.011318	-7.5062	13.2
	rs16941035	43761519	T	G	0.24336	0.99865	-0.082771	0.011027	-7.5063	13.2
	rs76761706	43776741	T	C	0.22303	0.99562	-0.08549	0.011389	-7.5064	13.2
	rs17688875	43778406	A	G	0.22412	0.9995	-0.085176	0.011347	-7.5064	13.2
	rs1105570	43793342	A	G	0.22383	0.99978	-0.085202	0.011351	-7.5064	13.2
	rs1105569	43793388	C	T	0.22383	0.99978	-0.085201	0.011351	-7.5063	13.2
	rs17572495	44054596	T	G	0.22401	0.99999	-0.085142	0.011343	-7.5062	13.2
	rs9901937	44063723	A	C	0.22401	0.99988	-0.085148	0.011343	-7.5064	13.2
	rs62062297	44101004	A	G	0.22401	0.99998	-0.085142	0.011343	-7.5063	13.2
	rs16941038	43761565	T	C	0.24336	0.99865	-0.082766	0.011027	-7.5059	13.199
	rs55980621	43768496	C	T	0.22397	0.99979	-0.085191	0.01135	-7.506	13.199
	rs55669046	43768501	C	T	0.22396	0.99981	-0.085192	0.01135	-7.5061	13.199
	rs111962225	43934016	G	C	0.22412	0.99954	-0.085146	0.011343	-7.5061	13.199
	rs137941099	44003625	T	TAA	0.22184	0.99047	-0.085823	0.011434	-7.506	13.199
	rs62063301	44048941	G	C	0.22368	0.99833	-0.08526	0.011359	-7.506	13.199
	rs62063779	44054671	C	T	0.22401	0.99999	-0.085138	0.011343	-7.506	13.199
	rs62062294	44100666	A	C	0.22401	0.99997	-0.085139	0.011343	-7.5059	13.199
	rs55881134	44109248	G	A	0.22401	0.99997	-0.085139	0.011343	-7.5059	13.199
	rs1117253	44149297	A	C	0.22401	0.99996	-0.085141	0.011343	-7.5061	13.199
	rs78938131	44157622	T	G	0.22402	0.99996	-0.085138	0.011342	-7.5062	13.199
	rs1568951	43792895	T	G	0.22381	0.99969	-0.085198	0.011351	-7.5056	13.198
	rs1568950	43792896	T	C	0.22381	0.99969	-0.085198	0.011351	-7.5056	13.198
	rs76493835	43807642	T	G	0.22394	0.9998	-0.085191	0.01135	-7.5059	13.198
	rs62054834	43934314	T	C	0.22412	0.9996	-0.085138	0.011343	-7.5057	13.198
	rs62063780	44056238	A	G	0.22401	1	-0.085135	0.011343	-7.5057	13.198
	rs2163129	44056433	T	C	0.22401	1	-0.085135	0.011343	-7.5057	13.198
	rs2163130	44056434	G	A	0.22401	1	-0.085135	0.011343	-7.5057	13.198
	rs1981997	44056767	G	A	0.22401	1	-0.085135	0.011343	-7.5057	13.198
	rs1981998	44056833	G	A	0.22401	1	-0.085135	0.011343	-7.5057	13.198
	rs17572627	44058629	T	A	0.22401	1	-0.085135	0.011343	-7.5057	13.198
	rs62063781	44058691	G	T	0.22401	1	-0.085137	0.011343	-7.5058	13.198
	rs17651483	44058861	C	A	0.22401	1	-0.085134	0.011343	-7.5057	13.198
	rs62063784	44059775	A	G	0.22401	1	-0.085134	0.011343	-7.5057	13.198
	rs62063787	44061036	T	C	0.22401	1	-0.085134	0.011343	-7.5057	13.198
	17:44061608_GT_G	44061608	GT	G	0.22382	0.99919	-0.085204	0.011352	-7.5057	13.198
	rs62063788	44061696	C	T	0.22401	0.99999	-0.085137	0.011343	-7.5058	13.198
	rs56363731	44062337	G	A	0.22401	1	-0.085134	0.011343	-7.5057	13.198
	rs62063791	44062993	A	G	0.22401	0.99998	-0.085135	0.011343	-7.5056	13.198
	rs1529534	44063140	A	G	0.22401	1	-0.085135	0.011343	-7.5057	13.198
	rs17572795	44063393	G	A	0.22401	1	-0.085134	0.011343	-7.5057	13.198
	rs17572823	44063563	T	C	0.22401	1	-0.085134	0.011343	-7.5057	13.198
	rs17572851	44063766	A	G	0.22401	1	-0.085134	0.011343	-7.5057	13.198
	rs62063792	44063787	A	G	0.22401	1	-0.085134	0.011343	-7.5057	13.198
	rs62063793	44064334	T	C	0.22401	1	-0.085134	0.011343	-7.5057	13.198
	rs1529535	44064759	A	C	0.22401	1	-0.085134	0.011343	-7.5057	13.198
	rs372810927	44066868	C	A	0.22401	1	-0.085134	0.011343	-7.5056	13.198
	rs17573266	44072881	C	G	0.2241	0.99977	-0.085142	0.011344	-7.5058	13.198
	rs111324579	44082181	A	G	0.22426	0.99931	-0.085135	0.011343	-7.5056	13.198
	rs62064674	44088772	C	A	0.22401	1	-0.085135	0.011343	-7.5057	13.198
	rs76723223	44089108	T	C	0.22401	1	-0.085134	0.011343	-7.5057	13.198
	rs733968	44089715	C	T	0.22401	1	-0.085134	0.011343	-7.5057	13.198
	rs4283261	44089921	C	T	0.22401	1	-0.085134	0.011343	-7.5057	13.198
	rs75666751	44090148	A	C	0.22401	1	-0.085134	0.011343	-7.5057	13.198
	rs4306559	44090236	T	C	0.22401	1	-0.085135	0.011343	-7.5057	13.198
	rs747152	44090339	T	C	0.22401	1	-0.085134	0.011343	-7.5057	13.198
	rs12150515	44090685	G	T	0.22401	0.99997	-0.08514	0.011343	-7.5058	13.198
	rs75534191	44091724	G	A	0.22401	1	-0.085134	0.011343	-7.5056	13.198
	rs62062272	44092108	T	C	0.22401	1	-0.085134	0.011343	-7.5057	13.198
	rs12150469	44092497	T	C	0.224	0.99993	-0.085142	0.011343	-7.5059	13.198
	rs62062275	44093496	A	G	0.22401	1	-0.085134	0.011343	-7.5057	13.198
	rs62062276	44093627	A	G	0.22401	1	-0.085134	0.011343	-7.5057	13.198
	rs62062278	44093860	A	G	0.22401	1	-0.085134	0.011343	-7.5057	13.198
	rs62062281	44094112	A	G	0.22401	1	-0.085134	0.011343	-7.5056	13.198
	rs62062282	44094374	A	G	0.22401	1	-0.085134	0.011343	-7.5056	13.198
	rs17652502	44094471	G	A	0.22401	1	-0.085135	0.011343	-7.5057	13.198
	rs7687	44103296	T	C	0.22401	1	-0.085135	0.011343	-7.5057	13.198
	rs17652748	44103616	C	T	0.22401	1	-0.085135	0.011343	-7.5057	13.198
	rs17574228	44104509	T	C	0.22401	1	-0.085136	0.011343	-7.5057	13.198
	rs7350928	44108100	C	T	0.22401	1	-0.085134	0.011343	-7.5057	13.198
	rs17574361	44108202	A	G	0.22401	1	-0.085134	0.011343	-7.5056	13.198
	rs17652961	44108355	G	A	0.22401	1	-0.085135	0.011343	-7.5057	13.198
	rs17574425	44109188	C	G	0.22401	0.99993	-0.085141	0.011343	-7.5059	13.198
	rs17653162	44111827	C	A	0.22401	1	-0.085135	0.011343	-7.5057	13.198
	rs62062322	44112385	A	G	0.22401	1	-0.085134	0.011343	-7.5056	13.198
	rs17653255	44112743	C	A	0.22401	1	-0.085134	0.011343	-7.5056	13.198
	rs111459873	44113787	T	TG	0.22401	0.99998	-0.085138	0.011343	-7.5058	13.198
	rs12150162	44114218	T	C	0.22401	1	-0.085134	0.011343	-7.5057	13.198
	rs17574796	44115074	T	C	0.22401	1	-0.085134	0.011343	-7.5057	13.198
	rs17574824	44115107	C	T	0.22401	1	-0.085134	0.011343	-7.5057	13.198
	rs12150542	44115730	G	A	0.22401	1	-0.085134	0.011343	-7.5057	13.198
	rs12150090	44115886	C	T	0.22401	1	-0.085134	0.011343	-7.5057	13.198
	rs41437445	44116238	G	A	0.22401	1	-0.085134	0.011343	-7.5057	13.198
	rs62062136	44116312	T	C	0.22401	1	-0.085134	0.011343	-7.5057	13.198
	rs10514897	44117397	A	G	0.22401	1	-0.085134	0.011343	-7.5057	13.198
	rs75546272	44130668	T	A	0.22401	0.99998	-0.085137	0.011343	-7.5058	13.198
	rs62063686	44132458	G	A	0.22401	0.99998	-0.085135	0.011343	-7.5056	13.198
	rs111990897	44138377	G	GA	0.22401	0.99999	-0.085137	0.011343	-7.5058	13.198
	rs111990897	44138377	GA	GAA	0.22401	0.99999	-0.085137	0.011343	-7.5058	13.198
	rs150514510	44142231	T	TA	0.22401	0.99999	-0.085135	0.011343	-7.5057	13.198
	rs146149698	44142491	C	CCA	0.22401	0.99999	-0.085136	0.011343	-7.5057	13.198
	rs55831516	44148267	C	T	0.22401	0.99998	-0.085137	0.011343	-7.5058	13.198
	rs12150625	44149448	C	G	0.22401	0.99999	-0.085137	0.011343	-7.5058	13.198
	rs62060834	44151697	A	T	0.22401	0.99996	-0.085136	0.011343	-7.5056	13.198
	rs113989747	44151969	C	CA	0.22401	1	-0.085135	0.011343	-7.5057	13.198
	rs62060835	44152390	C	T	0.22401	0.99999	-0.085136	0.011343	-7.5057	13.198
	rs62060836	44152447	G	A	0.22401	0.99999	-0.085136	0.011343	-7.5057	13.198
	rs112597362	44152736	G	GCT	0.22401	1	-0.085135	0.011343	-7.5057	13.198
	rs62060837	44152760	T	G	0.22401	1	-0.085135	0.011343	-7.5057	13.198
	rs368572568	44152812	T	TGAACCCAAGTGAGGCACCTGGGTTCAA	0.22401	1	-0.085135	0.011343	-7.5057	13.198
	rs62060838	44153144	A	G	0.22401	0.99999	-0.085136	0.011343	-7.5058	13.198
	rs62060839	44153227	A	G	0.22401	0.99999	-0.085136	0.011343	-7.5058	13.198
	rs62060841	44153386	A	T	0.22401	0.99999	-0.085136	0.011343	-7.5058	13.198
	rs62060842	44153607	T	A	0.22401	0.99999	-0.085136	0.011343	-7.5058	13.198
	rs62060843	44153626	C	T	0.22401	0.99999	-0.085136	0.011343	-7.5058	13.198
	rs76154201	44154033	T	C	0.22401	1	-0.085134	0.011343	-7.5057	13.198
	rs75530705	44154048	C	T	0.22401	1	-0.085134	0.011343	-7.5057	13.198
	rs112197756	44154105	A	G	0.22401	1	-0.085135	0.011343	-7.5057	13.198
	rs62060845	44154393	A	G	0.22401	1	-0.085135	0.011343	-7.5057	13.198
	rs62060846	44154461	A	C	0.22401	1	-0.085135	0.011343	-7.5057	13.198
	rs74481389	44154607	T	C	0.22401	1	-0.085135	0.011343	-7.5057	13.198
	rs62060847	44154946	C	T	0.22401	1	-0.085135	0.011343	-7.5057	13.198
	rs56100031	44155157	C	T	0.22401	1	-0.085135	0.011343	-7.5057	13.198
	rs55972730	44155707	C	T	0.22401	1	-0.085134	0.011343	-7.5057	13.198
	rs2316954	44156167	G	A	0.22401	1	-0.085134	0.011343	-7.5057	13.198
	rs62060850	44157982	A	T	0.22401	0.99994	-0.085134	0.011342	-7.5058	13.198
	rs62060889	44243863	A	T	0.22216	0.98399	-0.085935	0.011449	-7.5057	13.198
	rs393152	43719143	A	G	0.22497	1	-0.085108	0.011339	-7.5055	13.197		AD Ç PD
	rs56220242	43792326	C	T	0.22381	0.99951	-0.085202	0.011352	-7.5054	13.197
	rs56160448	43792358	A	G	0.22381	0.99949	-0.085204	0.011352	-7.5054	13.197
	rs7502937	43793665	A	G	0.22383	0.99978	-0.085191	0.011351	-7.5055	13.197
	rs12150621	43838482	G	T	0.22382	0.99956	-0.085201	0.011352	-7.5053	13.197
	rs56306380	43978306	G	A	0.22115	0.98994	-0.085956	0.011452	-7.5054	13.197
	rs62063302	44048943	G	A	0.22369	0.9983	-0.085253	0.011359	-7.5053	13.197
	rs111240522	44066874	G	A	0.22401	0.99999	-0.085131	0.011343	-7.5053	13.197
	rs62063801	44069376	G	T	0.22401	0.99999	-0.085134	0.011343	-7.5056	13.197
	rs62063846	44071674	A	G	0.22402	0.99992	-0.085135	0.011343	-7.5053	13.197
	rs62062265	44090035	C	G	0.22401	0.99999	-0.085133	0.011343	-7.5055	13.197
	rs62062266	44090704	A	G	0.22401	0.99997	-0.085136	0.011343	-7.5055	13.197
	rs62062269	44091092	G	C	0.22401	0.99997	-0.085136	0.011343	-7.5056	13.197
	rs62062273	44092243	C	T	0.22402	0.99997	-0.085131	0.011343	-7.5054	13.197
	rs2316948	44094667	C	G	0.22401	1	-0.085134	0.011343	-7.5056	13.197
	rs62062283	44095055	C	A	0.22401	1	-0.085134	0.011343	-7.5056	13.197
	rs62062284	44095570	G	A	0.22401	1	-0.085133	0.011343	-7.5055	13.197
	rs62062285	44095661	T	G	0.22401	1	-0.085133	0.011343	-7.5055	13.197
	rs55726761	44099669	G	A	0.22401	0.99999	-0.085131	0.011343	-7.5054	13.197
	rs62062292	44099809	A	C	0.22401	1	-0.085132	0.011343	-7.5054	13.197
	rs77747656	44099827	C	G	0.22401	1	-0.085132	0.011343	-7.5054	13.197
	rs62062295	44100906	A	G	0.22401	0.99999	-0.085131	0.011343	-7.5054	13.197
	rs62062296	44100916	C	T	0.22401	0.99999	-0.085133	0.011343	-7.5055	13.197
	rs36076725	44110532	G	A	0.22401	1	-0.085133	0.011343	-7.5055	13.197
	rs35833914	44110541	G	A	0.22401	1	-0.085133	0.011343	-7.5055	13.197
	rs77009866	44110888	A	T	0.22401	1	-0.085133	0.011343	-7.5055	13.197
	rs62062321	44111109	A	G	0.22401	1	-0.085134	0.011343	-7.5056	13.197
	rs17574604	44111613	A	G	0.22401	1	-0.085134	0.011343	-7.5056	13.197
	rs17653193	44112441	G	A	0.22401	1	-0.085133	0.011343	-7.5055	13.197
	rs17653211	44112638	T	C	0.22401	1	-0.085134	0.011343	-7.5056	13.197
	rs4608377	44113359	T	C	0.22401	1	-0.085133	0.011343	-7.5055	13.197
	rs12185225	44113491	T	C	0.22401	1	-0.085133	0.011343	-7.5055	13.197
	rs12150438	44113963	C	T	0.22401	1	-0.085132	0.011343	-7.5055	13.197
	rs62062134	44114432	A	C	0.22401	1	-0.085133	0.011343	-7.5055	13.197
	rs12185243	44115351	T	C	0.22401	1	-0.085133	0.011343	-7.5055	13.197
	rs11079729	44115569	C	A	0.22401	1	-0.085134	0.011343	-7.5056	13.197
	17:44133818_TA_T	44133818	TA	T	0.22423	0.99885	-0.085154	0.011346	-7.5053	13.197
	rs113788190	44161302	A	G	0.22401	0.99993	-0.085128	0.011342	-7.5054	13.197
	rs112364920	44161360	A	T	0.22401	0.99993	-0.085128	0.011342	-7.5054	13.197
	rs62060855	44161860	C	T	0.22401	0.99994	-0.085128	0.011342	-7.5055	13.197
	rs62060856	44161875	A	C	0.22401	0.99994	-0.085128	0.011342	-7.5055	13.197
	rs2316955	44161985	T	G	0.22401	0.99994	-0.085128	0.011342	-7.5055	13.197
	rs199451	44801784	G	A	0.21391	0.99969	-0.08656	0.011533	-7.5055	13.197
	rs55760800	43996908	T	G	0.22413	0.99981	-0.085133	0.011343	-7.5052	13.196
	rs56303672	43996960	A	G	0.22413	0.99981	-0.085132	0.011343	-7.5052	13.196
	rs754513	44055638	T	A	0.22391	0.99951	-0.085161	0.011347	-7.505	13.196
	rs10445371	44065410	G	A	0.22402	0.99995	-0.085131	0.011343	-7.5051	13.196
	rs919461	44065669	A	T	0.22401	0.99998	-0.08513	0.011343	-7.5051	13.196
	rs919462	44065740	C	T	0.22401	0.99998	-0.08513	0.011343	-7.5051	13.196
	rs919464	44065901	C	T	0.22402	0.99995	-0.085131	0.011343	-7.5051	13.196
	rs62063794	44066088	T	A	0.22401	0.99998	-0.08513	0.011343	-7.5051	13.196
	rs112385572	44066172	A	G	0.22401	0.99998	-0.08513	0.011343	-7.5051	13.196
	rs17651700	44066634	C	G	0.22401	0.99998	-0.08513	0.011343	-7.5051	13.196
	rs76357066	44067046	G	A	0.22401	0.99998	-0.08513	0.011343	-7.5051	13.196
	rs79447161	44067508	A	G	0.22401	0.99998	-0.08513	0.011343	-7.5051	13.196
	rs17651754	44067546	T	C	0.22401	0.99998	-0.08513	0.011343	-7.5051	13.196
	rs10445338	44067682	G	A	0.22401	0.99998	-0.08513	0.011343	-7.5051	13.196
	rs111652694	44067831	T	C	0.22401	0.99998	-0.08513	0.011343	-7.5051	13.196
	rs75743061	44068112	C	G	0.22401	0.99998	-0.08513	0.011343	-7.5051	13.196
	rs62063795	44068238	C	T	0.22401	0.99998	-0.08513	0.011343	-7.5051	13.196
	rs62063796	44068289	G	A	0.22401	0.99998	-0.08513	0.011343	-7.5051	13.196
	rs62063797	44068294	G	C	0.22401	0.99998	-0.08513	0.011343	-7.5051	13.196
	rs77290642	44068480	T	C	0.22401	0.99998	-0.08513	0.011343	-7.5051	13.196
	rs62063798	44068543	G	A	0.22401	0.99998	-0.08513	0.011343	-7.5051	13.196
	rs1052551	44068924	G	A	0.22401	0.99998	-0.08513	0.011343	-7.5051	13.196
	rs62063799	44069180	C	G	0.22401	0.99997	-0.08513	0.011343	-7.505	13.196
	rs62063800	44069198	C	T	0.22401	0.99997	-0.08513	0.011343	-7.505	13.196
	rs17651857	44069687	A	G	0.22401	0.99997	-0.08513	0.011343	-7.505	13.196
	rs74759276	44069768	A	G	0.22401	0.99997	-0.08513	0.011343	-7.505	13.196
	rs17651887	44069840	G	A	0.22401	0.99997	-0.08513	0.011343	-7.505	13.196
	rs78599197	44069970	C	G	0.22401	0.99997	-0.08513	0.011343	-7.505	13.196
	rs62063842	44070111	G	C	0.22401	0.99997	-0.08513	0.011343	-7.505	13.196
	rs55662347	44070545	G	A	0.22401	0.99994	-0.085133	0.011343	-7.5052	13.196
	rs55913645	44070956	T	A	0.22401	0.99996	-0.085131	0.011343	-7.5051	13.196
	rs17573175	44071089	C	G	0.22401	0.99996	-0.085131	0.011343	-7.505	13.196
	rs62063845	44071294	T	C	0.22401	0.99996	-0.085131	0.011343	-7.505	13.196
	rs55736025	44072017	C	A	0.22402	0.99993	-0.085132	0.011343	-7.505	13.196
	rs55886080	44072041	T	A	0.22401	0.99996	-0.085131	0.011343	-7.505	13.196
	rs62063850	44073739	G	A	0.22402	0.99992	-0.085132	0.011343	-7.505	13.196
	rs17652121	44073973	T	C	0.22402	0.99991	-0.085134	0.011343	-7.5052	13.196
	rs62064672	44086521	G	A	0.22401	0.99995	-0.085132	0.011343	-7.5053	13.196
	rs733967	44089690	T	C	0.22401	0.99999	-0.08513	0.011343	-7.5052	13.196
	rs17573858	44090796	T	C	0.224	0.99995	-0.085133	0.011343	-7.5051	13.196
	rs62062267	44090854	C	T	0.224	0.99995	-0.085133	0.011343	-7.5051	13.196
	rs62062270	44091195	T	C	0.22401	0.99999	-0.085129	0.011343	-7.5052	13.196
	rs62060786	44136763	C	T	0.22399	0.99982	-0.085141	0.011344	-7.505	13.196
	rs62060787	44136803	G	T	0.22399	0.99982	-0.085141	0.011344	-7.505	13.196
	rs55714296	44137189	A	T	0.22399	0.99982	-0.085141	0.011344	-7.5051	13.196
	rs17576200	44159988	G	A	0.224	0.99992	-0.085127	0.011343	-7.5051	13.196
	rs62060852	44160050	G	A	0.224	0.99992	-0.085127	0.011343	-7.5051	13.196
	rs62060853	44160592	G	A	0.22401	0.99992	-0.085127	0.011342	-7.5052	13.196
	rs17660017	44160674	G	C	0.22401	0.99992	-0.085127	0.011342	-7.5051	13.196
	rs113260576	44193908	C	CCAACAA	0.22396	0.99966	-0.085143	0.011345	-7.5051	13.196
	rs2696506	44362355	A	G	0.21497	0.96334	-0.087702	0.011686	-7.5051	13.196
	rs2532372	43671235	C	T	0.22495	0.99583	-0.085231	0.011357	-7.5048	13.195
	17:43777957_AATC_A	43777957	AATC	A	0.22465	0.99725	-0.085207	0.011354	-7.5049	13.195
	rs1880749	43792586	A	C	0.22383	0.9996	-0.085189	0.011351	-7.5048	13.195
	rs4479289	43793951	G	A	0.22383	0.99978	-0.085185	0.011351	-7.5049	13.195
	rs62056840	43989689	T	C	0.22413	0.99979	-0.08513	0.011343	-7.5049	13.195
	17:44048939_AG_A	44048939	AG	A	0.22301	0.99575	-0.085438	0.011384	-7.5047	13.195
	rs62062268	44090858	C	T	0.224	0.99994	-0.085131	0.011343	-7.5049	13.195
	rs111976319	44095335	C	A	0.22401	0.99999	-0.085125	0.011343	-7.5048	13.195
	rs41374248	44120442	A	G	0.22403	0.99997	-0.085125	0.011343	-7.5048	13.195
	rs41399444	44121469	C	T	0.22403	0.99997	-0.085125	0.011343	-7.5048	13.195
	rs77138434	44159555	C	A	0.224	0.99992	-0.085125	0.011343	-7.5048	13.195
	rs111913701	44159631	T	G	0.224	0.99992	-0.085125	0.011343	-7.5048	13.195
	rs111519055	44159672	A	G	0.224	0.99992	-0.085125	0.011343	-7.5048	13.195
	rs77925835	44159695	C	T	0.224	0.99992	-0.085125	0.011343	-7.5048	13.195
	rs17659953	44159725	C	T	0.224	0.99992	-0.085125	0.011343	-7.5048	13.195
	rs17576165	44159849	T	C	0.224	0.99992	-0.085125	0.011343	-7.5048	13.195
	rs17688410	43772251	C	T	0.22405	0.99989	-0.085156	0.011347	-7.5045	13.194
	rs201825478	43774408	A	AAGAAAGAAAGAG	0.22392	0.99976	-0.085168	0.011349	-7.5045	13.194
	rs138325961	43971238	T	TTAGATACATCA	0.22422	0.99773	-0.085221	0.011356	-7.5046	13.194
	rs112116311	43989898	T	G	0.22411	0.99968	-0.085132	0.011344	-7.5044	13.194
	rs77527347	44058017	G	T	0.22401	0.99998	-0.085123	0.011343	-7.5046	13.194
	rs56234850	44060248	G	A	0.22401	0.99997	-0.085122	0.011343	-7.5045	13.194
	rs63750417	44060775	C	T	0.22401	0.99999	-0.085123	0.011343	-7.5045	13.194
	rs113134013	44066995	C	T	0.22401	0.99997	-0.085123	0.011343	-7.5045	13.194
	rs78962882	44084844	G	C	0.22401	0.99983	-0.08513	0.011344	-7.5046	13.194
	rs1052587	44102604	T	C	0.22399	0.99992	-0.085126	0.011344	-7.5044	13.194
	rs1052594	44102689	G	C	0.22399	0.99992	-0.085126	0.011344	-7.5044	13.194
	rs1076222	44109769	C	G	0.224	0.99986	-0.085129	0.011344	-7.5044	13.194
	rs62063668	44122484	C	T	0.22403	0.99997	-0.085123	0.011343	-7.5046	13.194
	rs112887308	44128754	G	GA	0.224	0.99994	-0.085125	0.011343	-7.5045	13.194
	rs62060796	44143029	G	T	0.22401	0.99989	-0.085126	0.011343	-7.5045	13.194
	17:44157676_CT_C	44157676	CT	C	0.224	0.99995	-0.085122	0.011343	-7.5044	13.194
	17:44179168_AACC_A	44179168	AACC	A	0.22398	0.99986	-0.085129	0.011344	-7.5046	13.194
	rs413519	43685826	A	G	0.2235	0.99604	-0.085364	0.011376	-7.5042	13.193
	rs62055719	43766497	T	C	0.22393	0.99982	-0.085162	0.011348	-7.5044	13.193
	rs7502718	43793651	G	A	0.2238	0.99963	-0.085188	0.011352	-7.5041	13.193
	rs4609898	43794182	G	A	0.22383	0.99978	-0.085177	0.011351	-7.5042	13.193
	rs4605208	43794209	G	C	0.22383	0.99979	-0.085177	0.011351	-7.5042	13.193
	rs79882507	43837782	A	G	0.22382	0.99959	-0.085189	0.011352	-7.5044	13.193
	rs79545140	43840935	T	C	0.22375	0.99894	-0.085233	0.011358	-7.5042	13.193
	rs78209533	43989909	A	G	0.22411	0.99968	-0.085131	0.011344	-7.5043	13.193
	rs111520035	44039410	A	G	0.22402	0.99926	-0.085148	0.011346	-7.5044	13.193
	rs113316734	44084157	T	C	0.22387	0.99916	-0.085183	0.011351	-7.5043	13.193
	rs62064671	44086100	T	C	0.22402	0.99994	-0.085122	0.011343	-7.5043	13.193
	rs12150170	44090646	A	G	0.22401	0.99996	-0.085122	0.011343	-7.5043	13.193
	rs9709338	44094871	A	G	0.22356	0.9956	-0.085382	0.011378	-7.5042	13.193
	rs62062289	44097235	G	C	0.22399	0.99992	-0.085123	0.011344	-7.5041	13.193
	rs17574040	44102865	A	C	0.22399	0.99992	-0.085124	0.011344	-7.5042	13.193
	rs74825921	44153909	A	G	0.22396	0.99974	-0.085133	0.011345	-7.5041	13.193
	rs56383763	43682323	T	C	0.22416	0.99529	-0.08531	0.011369	-7.5039	13.192
	rs75310534	43794286	C	T	0.22383	0.99979	-0.085175	0.011351	-7.504	13.192
	17:43796396_TG_T	43796396	TG	T	0.22383	0.99981	-0.085176	0.011351	-7.5038	13.192
	rs62055884	43837567	C	T	0.22382	0.9996	-0.085183	0.011352	-7.504	13.192
	rs62055890	43840681	C	T	0.22381	0.99912	-0.085215	0.011356	-7.504	13.192
	rs74918686	43840899	G	C	0.22371	0.99917	-0.085226	0.011357	-7.504	13.192
	rs67479069	44053308	A	AGC	0.21772	0.98085	-0.086693	0.011553	-7.504	13.192
	rs62064670	44085852	T	A	0.22402	0.99994	-0.085119	0.011343	-7.504	13.192
	rs55987700	44161146	T	G	0.22399	0.99993	-0.085117	0.011343	-7.5038	13.192
	17:44161478_CTCACACCTGTAATCCCAGCACTTTGGGAAGCTGAGGCGGGTGGA_C	44161478	CTCACACCTGTAATCCCAGCACTTTGGGAAGCTGAGGCGGGTGGA	C	0.22399	0.99993	-0.085117	0.011343	-7.5039	13.192
	rs113955100	44161522	A	C	0.22399	0.99993	-0.085117	0.011343	-7.5039	13.192
	rs34579278	43833981	A	G	0.22379	0.99955	-0.085184	0.011352	-7.5037	13.191
	rs140819255	43966910	A	AAGG	0.22369	0.99812	-0.085245	0.011361	-7.5035	13.191
	rs78136862	44085743	T	C	0.22402	0.99993	-0.085116	0.011343	-7.5037	13.191
	17:44104278_TG_T	44104278	TG	T	0.22361	0.99903	-0.085207	0.011355	-7.5036	13.191
	rs62060768	44134984	G	A	0.22404	0.9998	-0.085117	0.011344	-7.5035	13.191
	rs1476554	44159102	C	T	0.22399	1	-0.085111	0.011343	-7.5036	13.191
	rs2732620	44362865	A	C	0.21977	0.96505	-0.08712	0.01161	-7.5038	13.191
	rs2942166	43715427	T	C	0.22403	0.99986	-0.085152	0.011349	-7.5033	13.19
	rs55801356	43837237	A	G	0.22382	0.99955	-0.085178	0.011352	-7.5033	13.19
	rs62055544	43964539	A	G	0.22381	0.98826	-0.085598	0.011408	-7.5033	13.19
	rs17572613	44058004	A	G	0.224	0.99993	-0.085112	0.011343	-7.5032	13.19
	rs17653906	44133142	G	A	0.22406	0.9997	-0.085117	0.011344	-7.5033	13.19
	17:44163551_AGT_A	44163551	AGT	A	0.22399	0.99995	-0.085112	0.011343	-7.5034	13.19
	rs2261543	43671174	A	G	0.22317	0.99173	-0.085557	0.011403	-7.5031	13.189
	rs6503443	43765881	T	C	0.24336	0.99856	-0.082736	0.011027	-7.503	13.189
	rs17572147	44044985	A	G	0.22395	0.99975	-0.08512	0.011345	-7.5031	13.189
	rs78681971	44106219	C	T	0.22395	0.99991	-0.08512	0.011345	-7.5031	13.189
	rs2316953	44140341	G	A	0.224	0.99991	-0.085109	0.011343	-7.5031	13.189
	rs430688	43685707	T	C	0.22319	0.99207	-0.085596	0.011409	-7.5027	13.188
	rs56100013	43768467	C	T	0.22399	0.9999	-0.085148	0.011349	-7.5028	13.188
	rs147091683	44101775	A	AT	0.2241	0.99963	-0.085098	0.011342	-7.5027	13.188
	rs17654016	44137925	T	C	0.22401	0.99991	-0.085104	0.011343	-7.5026	13.188
	rs2316951	44139083	G	C	0.22401	0.99991	-0.085104	0.011343	-7.5026	13.188
	rs17575683	44139662	C	T	0.22401	0.99991	-0.085104	0.011343	-7.5026	13.188
	rs112411928	44139762	C	G	0.22401	0.99991	-0.085104	0.011343	-7.5026	13.188
	rs2838	44141347	A	G	0.224	0.99993	-0.085104	0.011343	-7.5027	13.188
	rs12150127	44141732	G	A	0.224	0.99993	-0.085104	0.011343	-7.5026	13.188
	rs62060792	44141955	T	A	0.224	0.99993	-0.085104	0.011343	-7.5026	13.188
	rs62060793	44142427	A	G	0.224	0.99993	-0.085103	0.011343	-7.5026	13.188
	rs62071452	44477277	C	T	0.23141	0.84695	-0.091456	0.01219	-7.5028	13.188
	rs55757142	43894485	G	GA	0.22349	0.996	-0.085359	0.011377	-7.5025	13.187
	rs74977736	44126977	G	C	0.22402	0.99992	-0.0851	0.011343	-7.5023	13.187
	rs17575423	44129253	T	C	0.22402	0.99992	-0.0851	0.011343	-7.5024	13.187
	rs62060785	44136634	G	A	0.22401	0.99991	-0.085102	0.011343	-7.5024	13.187
	rs41384744	44137070	A	G	0.224	0.99974	-0.085112	0.011345	-7.5023	13.187
	rs2316952	44139190	G	C	0.224	0.99991	-0.085103	0.011343	-7.5025	13.187
	rs76307183	44142121	G	A	0.224	0.99992	-0.085101	0.011343	-7.5024	13.187
	rs62060795	44142663	C	T	0.224	0.99993	-0.085102	0.011343	-7.5025	13.187
	rs17575773	44142879	C	T	0.224	0.99993	-0.085102	0.011343	-7.5025	13.187
	rs62060797	44143344	G	A	0.224	0.99993	-0.085103	0.011343	-7.5026	13.187
	rs12150344	44143484	G	A	0.224	0.99993	-0.085102	0.011343	-7.5025	13.187
	rs62060798	44144152	T	C	0.224	0.99993	-0.085102	0.011343	-7.5025	13.187
	rs62060799	44144251	G	T	0.224	0.99993	-0.0851	0.011343	-7.5024	13.187
	rs76007856	43795238	G	A	0.22384	0.9998	-0.085154	0.01135	-7.5023	13.186
	rs28439278	43838071	C	T	0.22383	0.99956	-0.085164	0.011352	-7.5021	13.186
	17:44102741_TCA_T	44102741	TCA	T	0.22419	0.99833	-0.085155	0.011351	-7.5022	13.186
	rs62062323	44113224	C	T	0.22407	0.9999	-0.085093	0.011342	-7.5022	13.186
	rs12150447	44128125	A	C	0.22402	0.99992	-0.085097	0.011343	-7.5021	13.186
	rs12150064	44128407	C	A	0.22402	0.99992	-0.085098	0.011343	-7.5022	13.186
	rs17653836	44128876	T	A	0.22402	0.99992	-0.085098	0.011343	-7.5022	13.186
	rs62063676	44129800	G	A	0.22402	0.99992	-0.085099	0.011343	-7.5022	13.186
	rs62063677	44129885	C	T	0.22402	0.99992	-0.085097	0.011343	-7.5021	13.186
	rs62063678	44129949	C	G	0.22402	0.99992	-0.085097	0.011343	-7.5021	13.186
	rs111853996	44130878	A	G	0.22402	0.99993	-0.085098	0.011343	-7.5022	13.186
	rs112674766	44130924	A	T	0.22402	0.99993	-0.085098	0.011343	-7.5022	13.186
	rs565370971	43681796	G	A	0.18216	0.89016	-0.09736	0.012978	-7.5019	13.185
	rs112164745	43681824	A	G	0.18213	0.89005	-0.097372	0.01298	-7.5017	13.185
	rs62056933	43789978	G	A	0.22256	0.99508	-0.08551	0.011399	-7.5018	13.185
	rs55747440	43837115	A	G	0.2238	0.99951	-0.085165	0.011352	-7.5019	13.185
	rs111415173	43795573	C	T	0.22384	0.9998	-0.085144	0.01135	-7.5014	13.184
	rs17652449	44088937	G	C	0.224	0.99997	-0.085089	0.011343	-7.5015	13.184
	rs1635298	43744344	T	A	0.7586	1	0.082435	0.01099	7.5012	13.183
	rs12150141	43775145	G	A	0.224	0.99976	-0.085136	0.011349	-7.5013	13.183
	rs113991678	43795634	C	T	0.22384	0.9998	-0.085143	0.01135	-7.5013	13.183
	rs112995313	43795768	T	C	0.22384	0.99981	-0.08514	0.01135	-7.5011	13.183
	rs56168907	43837091	T	C	0.22379	0.99945	-0.085162	0.011353	-7.5012	13.183
	rs1864324	43977702	C	T	0.22411	0.99994	-0.085072	0.011341	-7.5012	13.183
	rs754512	44055647	A	T	0.22396	0.99977	-0.085102	0.011345	-7.5012	13.183
	rs111259120	44133534	C	T	0.22402	0.99993	-0.085085	0.011343	-7.5011	13.183
	rs62060764	44133633	A	G	0.22402	0.99993	-0.085085	0.011343	-7.5011	13.183
	rs62060765	44133648	A	C	0.22402	0.99993	-0.085085	0.011343	-7.5011	13.183
	rs17575507	44134095	A	G	0.22402	0.99992	-0.085086	0.011343	-7.5011	13.183
	rs876944	44134391	G	T	0.22402	0.99992	-0.085086	0.011343	-7.5011	13.183
	rs62060767	44134910	G	A	0.22402	0.99992	-0.085087	0.011343	-7.5011	13.183
	rs62060769	44135026	G	C	0.22402	0.99992	-0.085087	0.011343	-7.5011	13.183
	rs1107820	44135359	T	C	0.22401	0.99992	-0.085087	0.011343	-7.5011	13.183
	rs17575556	44135827	G	A	0.22401	0.99992	-0.085088	0.011343	-7.5012	13.183
	rs17653998	44135985	A	G	0.22401	0.99992	-0.085087	0.011343	-7.5012	13.183
	rs62064422	43668017	G	A	0.22719	0.99154	-0.085003	0.011332	-7.501	13.182
	rs112997627	43695263	T	G	0.22124	0.98823	-0.085916	0.011454	-7.5009	13.182
	rs62056946	43798401	G	A	0.22387	0.9998	-0.085137	0.01135	-7.5011	13.182
	rs62063291	44043378	T	C	0.22397	1	-0.085103	0.011346	-7.5008	13.182
	rs112746008	44126650	C	T	0.22402	0.99993	-0.085085	0.011343	-7.501	13.182
	rs79649865	44130587	T	G	0.22402	0.99994	-0.085082	0.011343	-7.5008	13.182
	rs112074397	44131022	T	C	0.22402	0.99994	-0.085083	0.011343	-7.5009	13.182
	rs62060760	44132887	C	T	0.22402	0.99993	-0.085084	0.011343	-7.501	13.182
	rs17575437	44133031	T	A	0.22402	0.99993	-0.085084	0.011343	-7.501	13.182
	rs17653889	44133070	A	T	0.22402	0.99993	-0.085084	0.011343	-7.501	13.182
	rs62060761	44133162	A	C	0.22402	0.99993	-0.085084	0.011343	-7.501	13.182
	rs56318865	44147411	G	A	0.224	0.99995	-0.085083	0.011343	-7.5009	13.182
	rs56041778	44147511	G	C	0.224	0.99995	-0.085083	0.011343	-7.5009	13.182
	rs55947022	44147574	G	A	0.224	0.99995	-0.085083	0.011343	-7.5009	13.182
	rs55929190	44147599	G	C	0.224	0.99995	-0.085083	0.011343	-7.5009	13.182
	rs56323408	44147721	C	T	0.224	0.99995	-0.085084	0.011343	-7.501	13.182
	rs55721252	43958099	T	C	0.22388	0.99932	-0.085136	0.011351	-7.5006	13.181
	rs62064669	44084676	C	T	0.22402	0.99986	-0.085083	0.011344	-7.5006	13.181
	rs62063684	44132269	T	C	0.22402	0.99992	-0.08508	0.011343	-7.5006	13.181
	rs62063685	44132379	A	G	0.22402	0.99992	-0.08508	0.011343	-7.5006	13.181
	rs62063687	44132592	A	G	0.22402	0.99992	-0.08508	0.011343	-7.5006	13.181
	rs62060794	44142566	C	T	0.22402	0.99985	-0.085083	0.011343	-7.5006	13.181
	rs4609899	43807113	C	T	0.22367	0.99931	-0.085189	0.011358	-7.5003	13.18
	rs60814418	43850645	C	T	0.22532	0.99883	-0.08502	0.011336	-7.5002	13.18
	rs79600142	43897722	T	C	0.22388	0.99993	-0.085114	0.011348	-7.5002	13.18
	17:43951599_CAGAT_C	43951599	CAGAT	C	0.2236	0.99762	-0.085251	0.011366	-7.5003	13.18
	rs17571781	44033802	T	C	0.224	0.99866	-0.085127	0.01135	-7.5002	13.18
	rs418891	43693538	G	T	0.22412	0.99946	-0.085105	0.011347	-7.4999	13.179
	rs4479288	43793828	G	A	0.22397	0.99927	-0.085126	0.01135	-7.4999	13.179
	rs4471726	43807134	T	C	0.22366	0.99931	-0.085191	0.011359	-7.4999	13.179
	rs74829364	44084533	T	C	0.22402	0.99986	-0.085078	0.011344	-7.5001	13.179
	rs1052590	44102638	A	G	0.22395	0.9997	-0.085089	0.011345	-7.4999	13.179
	rs62063683	44131717	G	A	0.22403	0.9999	-0.085073	0.011343	-7.4999	13.179
	rs2696459	44285142	G	C	0.22821	0.98456	-0.085097	0.011346	-7.5001	13.179
	rs55840731	43769277	C	G	0.22401	0.99981	-0.085106	0.011348	-7.4995	13.178
	rs80143279	43776742	T	C	0.22307	0.99587	-0.085402	0.011387	-7.4997	13.178
	rs111985258	43795859	A	G	0.22385	0.99991	-0.085121	0.01135	-7.4997	13.178
	rs55944735	43958172	A	G	0.22384	0.99903	-0.085147	0.011353	-7.4997	13.178
	rs112902492	43958213	A	AAT	0.22413	0.99976	-0.085067	0.011343	-7.4997	13.178
	rs55711631	43958431	T	C	0.22413	0.99977	-0.085066	0.011343	-7.4996	13.178
	rs436667	43709415	C	T	0.22408	1	-0.085106	0.011348	-7.4994	13.177
	17:43797157_TA_T	43797157	TA	T	0.22385	0.99991	-0.085118	0.01135	-7.4994	13.177
	rs12948216	43836673	C	T	0.22383	0.99967	-0.085127	0.011351	-7.4993	13.177
	rs9944484	43990662	G	A	0.22428	0.99964	-0.085066	0.011343	-7.4994	13.177
	rs62063279	44036936	G	A	0.22288	0.99469	-0.085444	0.011394	-7.4993	13.177
	rs75944932	44072423	A	C	0.22407	0.99972	-0.085074	0.011344	-7.4995	13.177
	rs17652066	44073145	G	C	0.2239	0.99952	-0.08511	0.011349	-7.4995	13.177
	rs62063681	44131592	A	G	0.22403	0.99989	-0.085068	0.011343	-7.4995	13.177
	rs62063682	44131622	G	A	0.22403	0.99989	-0.085068	0.011343	-7.4995	13.177
	rs79180862	44131798	C	T	0.22403	0.99989	-0.085067	0.011343	-7.4994	13.177
	17:43746187_TC_T	43746187	TC	T	0.22403	0.99982	-0.085095	0.011347	-7.499	13.176
	rs113155081	43752078	A	AC	0.22353	0.99766	-0.085268	0.01137	-7.4991	13.176
	rs62054372	43798775	G	C	0.22129	0.99002	-0.085935	0.01146	-7.4989	13.176
	17:43798790_TTTC_T	43798790	TTTC	T	0.22129	0.99002	-0.085935	0.01146	-7.4989	13.176
	rs35879086	43830382	G	A	0.2238	0.99945	-0.085139	0.011353	-7.499	13.176
	17:43850935_CA_C	43850935	CA	C	0.22156	0.99437	-0.085779	0.011438	-7.4992	13.176
	rs2260227	44305199	T	C	0.22415	0.99467	-0.085193	0.01136	-7.4991	13.176
	rs1880750	43796541	T	A	0.22385	0.99983	-0.085114	0.01135	-7.4988	13.175
	rs62062293	44100553	C	A	0.22398	0.99985	-0.085066	0.011344	-7.4988	13.175
	rs17689104	43782492	A	G	0.22383	0.99954	-0.085133	0.011354	-7.4983	13.174
	rs62055525	43958736	G	A	0.22376	0.99901	-0.085155	0.011356	-7.4984	13.174
	rs2696601	44216158	T	C	0.22401	0.99941	-0.085077	0.011346	-7.4985	13.174
	rs1608955	43815713	C	T	0.22396	0.99981	-0.085092	0.011349	-7.4981	13.173
	rs1608956	43815820	T	A	0.22396	0.99981	-0.085092	0.011349	-7.4981	13.173
	17:43855501_AC_A	43855501	AC	A	0.2233	0.99757	-0.085268	0.011372	-7.4981	13.173
	17:44127471_GTGGTTTCACCA_G	44127471	GTGGTTTCACCA	G	0.22366	0.99858	-0.08515	0.011356	-7.4981	13.173
	rs17659881	44157597	A	G	0.2241	1	-0.085027	0.011339	-7.4983	13.173
	rs757502	43756506	C	T	0.22402	0.99948	-0.085101	0.01135	-7.498	13.172
	rs12150048	43827471	G	C	0.22391	0.99952	-0.085104	0.01135	-7.498	13.172
	rs62055956	43854449	C	T	0.22423	0.99824	-0.085109	0.011351	-7.4979	13.172
	rs62057065	43858187	G	T	0.22378	0.99962	-0.085115	0.011352	-7.4978	13.172
	rs78917495	43858482	C	T	0.22396	0.99932	-0.085113	0.011352	-7.4978	13.172
	rs62063680	44131559	C	A	0.22403	0.99987	-0.085053	0.011343	-7.498	13.172
	rs1706722	43684094	T	C	0.22777	0.99091	-0.084961	0.011332	-7.4977	13.171
	17:43839150_AT_A	43839150	AT	A	0.2241	0.99703	-0.085202	0.011364	-7.4977	13.171
	rs62063853	44074613	A	G	0.22311	0.99542	-0.085385	0.011388	-7.4976	13.171
	17:44219831_T_A	44219831	T	A	0.22549	0.99674	-0.085036	0.011342	-7.4976	13.171
	17:44269964_T_A	44269964	T	A	0.22186	0.97905	-0.086116	0.011486	-7.4976	13.171
	rs78826239	44290850	T	A	0.2018	0.9277	-0.091942	0.012263	-7.4976	13.171
	rs17687462	43744990	C	T	0.22395	0.99991	-0.085098	0.01135	-7.4973	13.17
	rs2158474	43761939	G	C	0.22405	0.99993	-0.085074	0.011347	-7.4973	13.17
	rs62055708	43761974	C	A	0.22405	0.99993	-0.085074	0.011347	-7.4973	13.17
	rs76927677	43761985	A	T	0.22405	0.99993	-0.085074	0.011347	-7.4973	13.17
	rs17761207	43762255	T	C	0.22405	0.99993	-0.085074	0.011347	-7.4973	13.17
	rs1526128	43779624	C	T	0.22249	0.99663	-0.085474	0.011401	-7.4972	13.17
	rs56046792	43797246	C	T	0.22385	0.99984	-0.085094	0.01135	-7.4971	13.17
	rs75916678	43849366	T	C	0.22396	0.99905	-0.085104	0.011351	-7.4973	13.17
	rs17651549	44061278	C	T	0.22401	1	-0.08504	0.011343	-7.4973	13.17
	rs113399561	44205350	A	ATT	0.22115	0.98982	-0.085866	0.011453	-7.4972	13.17
	rs2668709	43692338	T	C	0.22199	0.98884	-0.08576	0.011439	-7.4969	13.169
	rs12150091	43776242	A	G	0.224	0.99976	-0.08508	0.011348	-7.4971	13.169
	rs12150464	43776371	C	T	0.224	0.99976	-0.08508	0.011348	-7.4971	13.169
	rs12150435	43776391	G	C	0.224	0.99976	-0.08508	0.011348	-7.4971	13.169
	rs62061855	44199670	G	A	0.22219	0.99354	-0.085536	0.011409	-7.497	13.169
	rs62053948	43748046	C	T	0.22405	0.99987	-0.085059	0.011346	-7.4966	13.168
	rs7215239	43767773	T	C	0.24339	0.99847	-0.082671	0.011028	-7.4966	13.168
	rs12150608	43775402	T	C	0.22401	0.99971	-0.085086	0.01135	-7.4968	13.168
	rs17762073	43777745	C	A	0.22403	0.99981	-0.085072	0.011348	-7.4968	13.168
	rs10445335	43934896	T	A	0.22415	0.99953	-0.085038	0.011343	-7.4967	13.168
	rs56367860	44034673	T	G	0.22385	0.99806	-0.085165	0.01136	-7.4967	13.168
	rs55690782	44137311	G	A	0.22409	0.9996	-0.085041	0.011344	-7.4966	13.168
	rs113620380	43670337	C	CT	0.22916	0.9855	-0.084993	0.011338	-7.4964	13.167
	rs1706748	43722509	C	G	0.22406	0.99986	-0.085065	0.011347	-7.4963	13.167
	rs12150658	43826305	G	A	0.22389	0.99976	-0.085086	0.01135	-7.4964	13.167
	rs62054440	43827391	G	C	0.22393	0.99958	-0.085081	0.01135	-7.4963	13.167
	rs62055878	43835854	C	A	0.22383	0.99972	-0.085093	0.011351	-7.4965	13.167
	rs11079723	43841729	T	C	0.22376	0.99937	-0.085115	0.011354	-7.4965	13.167
	rs62055932	43848412	A	G	0.22376	0.99902	-0.085132	0.011357	-7.4962	13.167
	rs75686108	44022376	C	T	0.22399	0.9993	-0.085065	0.011347	-7.4965	13.167
	rs55836887	43668815	A	G	0.22363	0.9913	-0.085517	0.011408	-7.4961	13.166
	rs17688773	43777710	T	C	0.22402	0.99986	-0.085062	0.011348	-7.496	13.166
	rs17762165	43778602	C	T	0.22401	0.99984	-0.085062	0.011348	-7.4959	13.166
	rs56323722	43798015	A	C	0.22387	0.9998	-0.085081	0.01135	-7.496	13.166
	rs12150451	43827431	A	G	0.22393	0.99958	-0.08508	0.01135	-7.4962	13.166
	rs35631660	43832337	A	G	0.22353	0.9989	-0.085151	0.01136	-7.4959	13.166
	rs62054832	43933579	C	A	0.22401	0.99881	-0.085077	0.01135	-7.496	13.166
	17:44736722_CCCTT_C	44736722	CCCTT	C	0.77129	0.96736	0.085883	0.011457	7.4961	13.166
	rs62056862	43770525	C	T	0.22403	0.99991	-0.085054	0.011347	-7.4956	13.165
	rs10491143	43773248	A	T	0.22402	0.9999	-0.085056	0.011347	-7.4956	13.165
	rs62056869	43773447	T	C	0.22402	0.99989	-0.085056	0.011347	-7.4957	13.165
	rs17688511	43773607	T	G	0.22402	0.99989	-0.085056	0.011347	-7.4957	13.165
	rs62056870	43773784	C	A	0.22402	0.99989	-0.085056	0.011347	-7.4957	13.165
	rs56162163	43774497	A	T	0.22402	0.99989	-0.085058	0.011347	-7.4958	13.165
	rs56391096	43774845	C	T	0.22402	0.99988	-0.085058	0.011347	-7.4958	13.165
	rs17761838	43774959	T	C	0.22402	0.99988	-0.085058	0.011347	-7.4957	13.165
	rs62056872	43775015	T	C	0.22402	0.99988	-0.085058	0.011347	-7.4958	13.165
	rs17688767	43777542	A	G	0.22402	0.99985	-0.085059	0.011348	-7.4957	13.165
	rs62056874	43777578	C	T	0.22402	0.99985	-0.085059	0.011348	-7.4957	13.165
	rs62056875	43778003	T	A	0.22402	0.99985	-0.08506	0.011348	-7.4958	13.165
	rs62054380	43800987	C	A	0.22384	0.99981	-0.085081	0.01135	-7.4959	13.165
	rs17563501	43801695	C	T	0.22385	0.99981	-0.085081	0.01135	-7.4959	13.165
	17:43897026_TGGAG_T	43897026	TGGAG	T	0.2239	0.99984	-0.085067	0.011349	-7.4957	13.165
	rs75945623	43937505	C	T	0.22423	0.9998	-0.084992	0.011339	-7.4956	13.165
	rs111321973	43953170	C	T	0.22409	0.99986	-0.085022	0.011343	-7.4957	13.165
	rs74573628	43982961	T	C	0.22403	0.99982	-0.085041	0.011345	-7.4958	13.165
	rs62062778	44022528	A	G	0.22392	0.99916	-0.085069	0.011349	-7.4956	13.165
	rs2950010	43666251	C	G	0.22414	0.99875	-0.085096	0.011353	-7.4955	13.164
	rs62055751	43767538	A	G	0.22403	0.99992	-0.085052	0.011347	-7.4954	13.164
	rs56312737	43769516	C	A	0.22403	0.99992	-0.085051	0.011347	-7.4954	13.164
	rs74765707	43770416	T	C	0.22403	0.99992	-0.085053	0.011347	-7.4955	13.164
	rs62056861	43770443	T	C	0.22403	0.99991	-0.085053	0.011347	-7.4955	13.164
	rs62056863	43770595	A	G	0.22403	0.99991	-0.085053	0.011347	-7.4956	13.164
	rs62056864	43770995	G	A	0.22403	0.99991	-0.085052	0.011347	-7.4954	13.164
	rs62056865	43771193	T	C	0.22403	0.99991	-0.085052	0.011347	-7.4954	13.164
	rs62056866	43771493	G	A	0.22403	0.99991	-0.085052	0.011347	-7.4954	13.164
	rs62056867	43771627	A	G	0.22403	0.99991	-0.085052	0.011347	-7.4954	13.164
	rs56200760	43772018	G	T	0.22403	0.99991	-0.085053	0.011347	-7.4954	13.164
	rs17688391	43772109	C	A	0.22403	0.99991	-0.085053	0.011347	-7.4954	13.164
	rs55927630	43772407	C	T	0.22403	0.9999	-0.085054	0.011347	-7.4956	13.164
	rs17688434	43772540	G	A	0.22403	0.9999	-0.085054	0.011347	-7.4955	13.164
	rs17688452	43773085	G	A	0.22403	0.9999	-0.085055	0.011347	-7.4956	13.164
	rs10491144	43773124	A	C	0.22403	0.9999	-0.085055	0.011347	-7.4956	13.164
	rs17688534	43773877	A	T	0.22402	0.99989	-0.085054	0.011347	-7.4954	13.164
	rs17688558	43773943	A	G	0.22402	0.99989	-0.085054	0.011347	-7.4954	13.164
	rs17426195	43832367	G	A	0.22355	0.99891	-0.085142	0.011359	-7.4954	13.164
	rs55929431	44000202	G	A	0.2241	0.99986	-0.085022	0.011343	-7.4954	13.164
	rs62061848	44192946	C	T	0.22253	0.99051	-0.08559	0.011419	-7.4954	13.164
	rs2040844	43767219	A	C	0.22403	0.99993	-0.085051	0.011347	-7.4953	13.163
	rs56283089	43769321	A	C	0.22403	0.99993	-0.085048	0.011347	-7.4951	13.163
	rs62056918	43786676	T	G	0.22371	0.99928	-0.085125	0.011357	-7.4952	13.163
	rs62056919	43786698	C	T	0.22371	0.99929	-0.085126	0.011357	-7.4953	13.163
	rs62054428	43822511	G	A	0.22385	0.9998	-0.085078	0.011351	-7.4951	13.163
	rs77084869	43982903	A	G	0.22403	0.99984	-0.085033	0.011345	-7.4952	13.163
	rs62056805	43983363	G	A	0.22403	0.99983	-0.085032	0.011345	-7.4951	13.163
	rs62061730	44017342	A	G	0.22412	0.99984	-0.085017	0.011343	-7.495	13.163
	rs62055716	43765778	C	T	0.22404	0.99994	-0.085042	0.011347	-7.4947	13.162
	rs62055753	43767631	G	A	0.22403	0.99994	-0.085043	0.011347	-7.4948	13.162
	rs17688296	43767815	C	T	0.22403	0.99994	-0.085044	0.011347	-7.4948	13.162
	rs62055754	43768230	C	G	0.22403	0.99994	-0.085044	0.011347	-7.4948	13.162
	rs55972157	43768703	C	T	0.22403	0.99993	-0.085044	0.011347	-7.4948	13.162
	rs17761581	43769088	T	C	0.22403	0.99993	-0.085046	0.011347	-7.495	13.162
	rs62056873	43776945	T	C	0.22403	0.99983	-0.085048	0.011347	-7.4949	13.162
	rs34211253	43834074	C	G	0.22383	0.99975	-0.085073	0.011351	-7.4949	13.162
	rs62056841	43990041	A	C	0.22404	0.99936	-0.085046	0.011347	-7.4949	13.162
	rs17652036	44073027	G	A	0.22395	0.99901	-0.085053	0.011348	-7.4947	13.162
	rs62064661	44078892	G	A	0.22399	0.99984	-0.085021	0.011344	-7.4949	13.162
	17:44221042_C_T	44221042	C	T	0.22413	0.99895	-0.085026	0.011345	-7.4948	13.162
	rs2696706	44264045	T	C	0.22186	0.97922	-0.086076	0.011485	-7.4948	13.162
	rs424243	43727887	A	T	0.22402	0.99995	-0.085043	0.011347	-7.4945	13.161
	rs647483	43729432	C	T	0.22402	0.99996	-0.085041	0.011347	-7.4944	13.161
	rs17761387	43765450	G	A	0.22404	0.99996	-0.085039	0.011347	-7.4945	13.161
	rs17688205	43766352	G	C	0.22404	0.99995	-0.085041	0.011347	-7.4946	13.161
	rs17688249	43766754	C	T	0.22403	0.99995	-0.085041	0.011347	-7.4946	13.161
	rs55989971	43798160	G	A	0.22385	0.99986	-0.085065	0.01135	-7.4947	13.161
	rs55938136	43798360	A	G	0.22385	0.99986	-0.085062	0.01135	-7.4944	13.161
	rs34008514	43834314	A	G	0.22384	0.99976	-0.085068	0.011351	-7.4945	13.161
	rs12943085	43834482	G	A	0.22384	0.99976	-0.085069	0.011351	-7.4946	13.161
	rs7350923	43834970	C	T	0.22384	0.99975	-0.08507	0.011351	-7.4947	13.161
	rs11079717	43835351	T	C	0.22385	0.9997	-0.08507	0.011351	-7.4946	13.161
	rs112281640	44081218	C	CT	0.22323	0.99623	-0.085246	0.011374	-7.4946	13.161
	rs413917	43723189	G	A	0.22416	1	-0.085013	0.011344	-7.4943	13.16
	rs62053951	43749168	G	C	0.22402	0.99996	-0.085039	0.011347	-7.4942	13.16
	rs62053952	43749261	T	C	0.22402	0.99997	-0.08504	0.011347	-7.4943	13.16
	rs17687534	43749579	T	C	0.22402	0.99997	-0.08504	0.011347	-7.4944	13.16
	rs17687571	43750010	G	A	0.22402	0.99997	-0.08504	0.011347	-7.4943	13.16
	rs17760817	43750137	G	C	0.22402	0.99997	-0.08504	0.011347	-7.4943	13.16
	rs62055661	43752039	C	T	0.22402	0.99996	-0.085039	0.011347	-7.4942	13.16
	rs62055662	43752566	C	T	0.22402	0.99996	-0.085038	0.011347	-7.4941	13.16
	rs872972	43756458	G	A	0.22303	0.99687	-0.085317	0.011384	-7.4943	13.16
	rs17688056	43763241	C	T	0.22405	0.99989	-0.085037	0.011347	-7.4942	13.16
	rs75403953	43798546	A	G	0.22385	0.99986	-0.085062	0.01135	-7.4944	13.16
	rs17563433	43800351	A	C	0.22385	0.99986	-0.085059	0.01135	-7.4942	13.16
	rs77370070	43800404	T	G	0.22385	0.99986	-0.085059	0.01135	-7.4941	13.16
	rs112570965	43801092	T	C	0.22385	0.99986	-0.085059	0.01135	-7.4942	13.16
	rs62054381	43801185	A	G	0.22388	0.99983	-0.085061	0.01135	-7.4944	13.16
	rs17649019	43801593	G	A	0.22386	0.99986	-0.08506	0.01135	-7.4943	13.16
	rs36047693	43833824	G	C	0.22384	0.99976	-0.085066	0.011351	-7.4943	13.16
	rs34195569	43833921	G	A	0.22384	0.99976	-0.085066	0.011351	-7.4943	13.16
	rs17649571	43994952	A	G	0.22404	0.99977	-0.085023	0.011345	-7.4941	13.16
	rs733966	44089563	C	T	0.22404	0.99991	-0.085008	0.011343	-7.4943	13.16
	rs56340658	43689090	T	C	0.22477	0.99672	-0.085119	0.011358	-7.4939	13.159
	rs62055663	43753454	A	G	0.22402	0.99995	-0.085037	0.011347	-7.494	13.159
	rs62055664	43753642	A	G	0.22402	0.99995	-0.085037	0.011347	-7.494	13.159
	rs76717812	43754010	T	C	0.22402	0.99995	-0.085037	0.011347	-7.4939	13.159
	rs79073784	43754209	G	C	0.22402	0.99995	-0.085036	0.011347	-7.4939	13.159
	rs62055689	43754569	G	A	0.22403	0.99992	-0.085038	0.011347	-7.494	13.159
	rs62055690	43754576	C	G	0.22402	0.99994	-0.085036	0.011347	-7.4939	13.159
	rs1526129	43779657	T	C	0.22393	0.99981	-0.085051	0.011349	-7.4939	13.159
	rs17689116	43782558	T	C	0.22383	0.99957	-0.08508	0.011353	-7.494	13.159
	rs4401083	43806015	G	A	0.22392	0.99983	-0.085061	0.011351	-7.4938	13.159
	rs55645418	43832115	A	G	0.22384	0.99977	-0.085061	0.011351	-7.494	13.159
	rs62061771	44169406	G	A	0.22364	0.99863	-0.085117	0.011358	-7.4941	13.159
	rs62061799	44174068	T	C	0.22214	0.98468	-0.085956	0.01147	-7.4938	13.159
	17:44270809_A_G	44270809	A	G	0.22407	0.99621	-0.085106	0.011357	-7.4939	13.159
	rs62053949	43748101	A	G	0.22402	0.99994	-0.085033	0.011347	-7.4936	13.158
	rs62055665	43754505	A	C	0.22402	0.99994	-0.085033	0.011347	-7.4935	13.158
	rs62055691	43754850	T	C	0.22403	0.99993	-0.085035	0.011347	-7.4938	13.158
	rs62055697	43758148	C	T	0.22404	0.99994	-0.085032	0.011347	-7.4935	13.158
	rs62055700	43758742	T	C	0.22404	0.99992	-0.085036	0.011348	-7.4937	13.158
	rs17688068	43763935	A	G	0.22404	0.99997	-0.08503	0.011347	-7.4936	13.158
	rs62055712	43764565	A	G	0.22404	0.99997	-0.085028	0.011347	-7.4935	13.158
	rs62055713	43764685	C	T	0.22404	0.99997	-0.085028	0.011347	-7.4935	13.158
	rs17688090	43764987	G	A	0.22404	0.99997	-0.085028	0.011347	-7.4935	13.158
	rs56205560	43804389	T	A	0.22387	0.99991	-0.08505	0.01135	-7.4937	13.158
	rs55955207	44165594	C	A	0.22077	0.9889	-0.085898	0.011463	-7.4938	13.158
	rs55735563	44165596	C	T	0.22077	0.9889	-0.085898	0.011463	-7.4938	13.158
	rs241025	43736504	T	C	0.22204	0.99295	-0.085564	0.011419	-7.4933	13.157
	rs62053946	43747677	C	T	0.22402	0.99994	-0.08503	0.011347	-7.4933	13.157
	rs62053947	43747683	G	A	0.22402	0.99994	-0.08503	0.011347	-7.4933	13.157
	rs62053950	43748412	A	G	0.22402	0.99994	-0.085031	0.011347	-7.4934	13.157
	rs17687667	43754099	G	A	0.22402	0.99994	-0.08503	0.011347	-7.4933	13.157
	rs17761046	43758382	T	C	0.22404	0.99996	-0.085029	0.011347	-7.4934	13.157
	rs62055715	43764847	G	A	0.22403	0.99991	-0.085027	0.011347	-7.4932	13.157
	rs17688944	43779419	T	A	0.22392	0.99975	-0.085052	0.01135	-7.4935	13.157
	rs56280222	43803788	T	C	0.22386	0.99991	-0.085046	0.01135	-7.4933	13.157
	rs62055876	43832940	A	G	0.22319	0.99794	-0.085209	0.011371	-7.4935	13.157
	rs62054843	43937184	T	C	0.2241	0.99988	-0.084989	0.011342	-7.4933	13.157
	rs79765413	44022433	T	C	0.22288	0.99554	-0.085342	0.011389	-7.4933	13.157
	rs62063278	44036914	C	T	0.22287	0.9948	-0.085376	0.011394	-7.4933	13.157
	rs113448888	44108482	A	AGCCCTCT	0.2237	0.99838	-0.085104	0.011357	-7.4934	13.157
	rs2696705	44263965	T	C	0.22187	0.9792	-0.086062	0.011485	-7.4935	13.157
	rs62053945	43746839	T	C	0.22401	0.99993	-0.085025	0.011347	-7.4929	13.156
	rs62053954	43749949	G	A	0.22402	0.9999	-0.085028	0.011348	-7.4929	13.156
	rs62055693	43756910	T	C	0.22403	0.99998	-0.085025	0.011347	-7.493	13.156
	rs62055714	43764796	G	T	0.22403	0.99991	-0.085026	0.011347	-7.4931	13.156
	rs17761985	43776787	C	T	0.22403	0.99983	-0.085028	0.011348	-7.493	13.156
	rs62055475	43945106	T	C	0.22409	0.99986	-0.084986	0.011342	-7.4929	13.156
	rs77426526	43962982	G	A	0.2241	1	-0.084991	0.011343	-7.4931	13.156
	17:44327642_AC_A	44327642	AC	A	0.22364	0.99772	-0.085077	0.011354	-7.4931	13.156
	rs17687504	43746721	A	G	0.22401	0.99993	-0.085024	0.011347	-7.4928	13.155
	rs62053955	43749980	T	C	0.22402	0.99994	-0.085023	0.011347	-7.4927	13.155
	rs17687625	43750238	A	G	0.22402	0.99994	-0.085023	0.011347	-7.4927	13.155
	rs55651627	43758011	G	C	0.22403	0.99998	-0.08502	0.011347	-7.4926	13.155
	rs112155389	43758078	G	A	0.22403	0.99998	-0.08502	0.011347	-7.4926	13.155
	rs112904481	43766494	A	AC	0.22404	0.99935	-0.085049	0.011351	-7.4929	13.155
	rs62056913	43784994	C	T	0.2236	0.99908	-0.085108	0.011359	-7.4928	13.155
	rs10445369	43934776	A	G	0.22412	0.99962	-0.084992	0.011343	-7.4929	13.155
	rs62054841	43937104	G	A	0.22409	0.99988	-0.084983	0.011342	-7.4928	13.155
	rs62054842	43937162	C	T	0.22409	0.99988	-0.084983	0.011342	-7.4928	13.155
	rs62055468	43943000	A	C	0.2241	0.99985	-0.08498	0.011342	-7.4926	13.155
	rs12150516	43944519	C	T	0.22409	0.99986	-0.084984	0.011342	-7.4927	13.155
	rs56398500	43947488	A	G	0.22409	0.99989	-0.084983	0.011342	-7.4926	13.155
	rs1560310	43978534	G	A	0.2241	0.99999	-0.084989	0.011343	-7.4929	13.155
	rs62062799	44027521	G	T	0.22407	0.99947	-0.08501	0.011346	-7.4928	13.155
	rs17660132	44165803	T	C	0.22395	0.99952	-0.085003	0.011345	-7.4926	13.155
	rs17760733	43746276	G	T	0.22401	0.99993	-0.08502	0.011347	-7.4924	13.154
	rs79675109	43746418	T	A	0.22401	0.99993	-0.085021	0.011347	-7.4925	13.154
	rs757500	43756833	C	A	0.22403	0.99998	-0.085017	0.011347	-7.4924	13.154
	rs17687838	43759048	T	C	0.22403	0.99997	-0.08502	0.011347	-7.4925	13.154
	rs76333921	43759426	C	T	0.22403	1	-0.085018	0.011347	-7.4925	13.154
	rs76453925	43759431	C	T	0.22403	1	-0.085017	0.011347	-7.4925	13.154
	rs62055706	43760685	T	C	0.22403	1	-0.085018	0.011347	-7.4925	13.154
	rs75115093	43761381	A	G	0.22403	1	-0.085018	0.011347	-7.4925	13.154
	rs62055707	43761482	T	C	0.22403	1	-0.085018	0.011347	-7.4925	13.154
	rs2049515	43761856	C	T	0.22403	1	-0.085017	0.011347	-7.4925	13.154
	rs62055709	43762429	C	T	0.22403	1	-0.085016	0.011347	-7.4923	13.154
	rs62055711	43762554	A	G	0.22403	1	-0.085018	0.011347	-7.4925	13.154
	rs17688002	43762594	A	T	0.22403	1	-0.085018	0.011347	-7.4925	13.154
	rs2040846	43762846	A	G	0.22403	1	-0.085018	0.011347	-7.4925	13.154
	rs4486953	43763007	T	C	0.22403	1	-0.085018	0.011347	-7.4925	13.154
	rs12150454	43776061	C	T	0.22401	0.99971	-0.08503	0.011349	-7.4925	13.154
	17:43814370_AC_A	43814370	AC	A	0.2241	0.99923	-0.085036	0.01135	-7.4923	13.154
	rs56289364	43947928	A	G	0.22409	0.99989	-0.084982	0.011342	-7.4925	13.154
	rs62055483	43948040	C	T	0.22409	0.99989	-0.084981	0.011342	-7.4925	13.154
	rs78238042	43948159	G	A	0.22409	0.99989	-0.084981	0.011342	-7.4924	13.154
	rs55673340	43948733	C	T	0.22409	0.99989	-0.08498	0.011342	-7.4923	13.154
	rs77092481	43949008	C	T	0.22409	0.99989	-0.08498	0.011342	-7.4923	13.154
	rs56301449	43960918	T	C	0.22401	0.9996	-0.085006	0.011346	-7.4925	13.154
	17:43989509_TA_T	43989509	TA	T	0.22407	0.99982	-0.084993	0.011344	-7.4925	13.154
	rs78834738	44022434	G	A	0.22287	0.99549	-0.085335	0.011389	-7.4925	13.154
	rs444071	43707951	C	T	0.22401	0.99997	-0.085015	0.011347	-7.4921	13.153
	rs396593	43707955	C	A	0.22401	0.99997	-0.085015	0.011347	-7.4921	13.153
	rs17761100	43760389	A	G	0.22403	0.99999	-0.085015	0.011347	-7.4923	13.153
	rs17761124	43760516	A	T	0.22403	0.99999	-0.085015	0.011347	-7.4923	13.153
	rs62055704	43760577	G	A	0.22403	0.99999	-0.085015	0.011347	-7.4923	13.153
	rs62055705	43760599	A	C	0.22403	0.99999	-0.085015	0.011347	-7.4923	13.153
	rs62055752	43767628	G	A	0.22398	0.99966	-0.085033	0.01135	-7.4922	13.153
	rs55886302	43936011	A	G	0.2241	0.99992	-0.084974	0.011342	-7.4923	13.153
	rs56136075	43936298	C	A	0.2241	0.99991	-0.084973	0.011342	-7.4922	13.153
	rs62054844	43937333	T	G	0.2241	0.99991	-0.084972	0.011342	-7.492	13.153
	rs739642	43946838	C	A	0.22409	0.99988	-0.084979	0.011342	-7.4922	13.153
	rs2158072	43950195	T	C	0.22409	0.99989	-0.084978	0.011342	-7.492	13.153
	rs62062780	44022593	C	T	0.22348	0.99758	-0.085144	0.011364	-7.4922	13.153
	rs113793114	44037079	G	A	0.22407	0.99899	-0.085018	0.011348	-7.4922	13.153
	rs3912060	44165435	C	T	0.22395	0.99953	-0.084997	0.011345	-7.4922	13.153
	rs62061764	44166197	A	G	0.22395	0.99953	-0.084996	0.011345	-7.4922	13.153
	rs2696580	44227196	T	C	0.22414	0.99889	-0.084997	0.011345	-7.4921	13.153
	rs382104	44305026	G	A	0.22432	0.99546	-0.085016	0.011347	-7.4922	13.153
	rs62055869	43830685	G	A	0.22381	0.99976	-0.08504	0.011351	-7.492	13.152
	rs17426174	43830938	G	C	0.22382	0.99977	-0.085037	0.011351	-7.4918	13.152
	rs56013908	43836920	T	C	0.22377	0.99949	-0.085069	0.011355	-7.4919	13.152
	rs55888391	43938107	A	G	0.2241	0.9999	-0.084971	0.011342	-7.4919	13.152
	rs76329216	43938499	G	A	0.2241	0.9999	-0.08497	0.011342	-7.4918	13.152
	rs62054846	43938634	A	G	0.2241	0.9999	-0.084971	0.011342	-7.4919	13.152
	rs55646970	43938796	A	G	0.2241	0.9999	-0.084971	0.011342	-7.4919	13.152
	rs55673092	43938882	G	A	0.2241	0.9999	-0.084971	0.011342	-7.4919	13.152
	rs75690239	43941710	C	T	0.2241	0.99989	-0.084971	0.011342	-7.4918	13.152
	rs62055488	43950394	C	T	0.22409	0.99989	-0.084976	0.011342	-7.4918	13.152
	rs62055490	43950533	A	G	0.22409	0.99989	-0.084976	0.011342	-7.4919	13.152
	rs10491140	43950976	G	T	0.22409	0.99989	-0.084975	0.011342	-7.4917	13.152
	rs34416056	43951220	T	G	0.22409	0.99989	-0.084974	0.011342	-7.4917	13.152
	17:43989129_CA_C	43989129	CA	C	0.22407	0.99985	-0.084981	0.011343	-7.4917	13.152
	rs199995459	43989149	A	AAC	0.22407	0.99985	-0.084981	0.011343	-7.4917	13.152
	rs66619507	43989151	A	AC	0.22407	0.99985	-0.084981	0.011343	-7.4917	13.152
	rs113906906	43989159	G	GC	0.22407	0.99985	-0.084981	0.011343	-7.4917	13.152
	rs17650651	44030311	T	G	0.22395	0.99915	-0.085038	0.011351	-7.4918	13.152
	rs147317628	44277476	C	CTTTAG	0.22891	0.98737	-0.08482	0.011322	-7.4918	13.152
	rs2266455	44340525	A	C	0.22642	0.98408	-0.085169	0.011368	-7.4919	13.152
	rs56347602	43939255	T	C	0.2241	0.99988	-0.084967	0.011342	-7.4915	13.151
	rs56249080	43939432	G	T	0.2241	0.9999	-0.084968	0.011342	-7.4916	13.151
	rs62054857	43939936	G	A	0.2241	0.99988	-0.084969	0.011342	-7.4916	13.151
	rs62054858	43940188	T	C	0.2241	0.9999	-0.084968	0.011342	-7.4916	13.151
	rs62054859	43940685	G	A	0.2241	0.99989	-0.084967	0.011342	-7.4915	13.151
	rs62055460	43940825	G	C	0.2241	0.99989	-0.084967	0.011342	-7.4915	13.151
	rs62055461	43941350	C	T	0.2241	0.99989	-0.084967	0.011342	-7.4914	13.151
	rs62055462	43941476	A	C	0.2241	0.99989	-0.084969	0.011342	-7.4916	13.151
	rs62055463	43941491	A	G	0.2241	0.99989	-0.084969	0.011342	-7.4916	13.151
	rs77652965	43941608	C	G	0.2241	0.99989	-0.08497	0.011342	-7.4917	13.151
	rs739643	43946707	T	C	0.2241	0.99986	-0.084971	0.011342	-7.4916	13.151
	rs62055491	43951120	T	C	0.22409	0.99989	-0.084973	0.011342	-7.4916	13.151
	17:44145512_CAAG_C	44145512	CAAG	C	0.22435	0.99767	-0.085047	0.011352	-7.4916	13.151
	rs62055692	43754909	A	G	0.2239	0.99974	-0.085028	0.01135	-7.4912	13.15
	rs56108117	43757776	T	C	0.22399	0.99985	-0.085014	0.011348	-7.4913	13.15
	rs12150547	43775546	A	G	0.22403	0.99982	-0.085009	0.011348	-7.4913	13.15
	rs17688682	43775929	C	G	0.22403	0.99982	-0.085009	0.011348	-7.4912	13.15
	rs62055868	43830640	C	T	0.22382	0.99974	-0.085033	0.011351	-7.4913	13.15
	rs62055871	43831112	G	A	0.22381	0.99975	-0.085033	0.011351	-7.4912	13.15
	rs62055464	43941858	T	G	0.22409	0.99989	-0.084967	0.011342	-7.4914	13.15
	rs62055465	43942046	T	A	0.22409	0.99989	-0.084966	0.011342	-7.4913	13.15
	rs62055466	43942656	G	A	0.22409	0.99989	-0.084965	0.011342	-7.4912	13.15
	rs62055467	43942820	T	C	0.22409	0.99989	-0.084965	0.011342	-7.4912	13.15
	rs55781174	43944158	C	T	0.22409	0.99988	-0.084964	0.011342	-7.4911	13.15
	rs80348388	43952634	A	T	0.22409	0.9999	-0.084969	0.011342	-7.4912	13.15
	rs55876817	43958139	A	C	0.22383	0.99914	-0.085046	0.011353	-7.4913	13.15
	rs62056808	43984646	T	C	0.22309	0.99639	-0.085266	0.011382	-7.4912	13.15
	rs62062802	44028045	G	T	0.22407	0.99936	-0.084994	0.011346	-7.4912	13.15
	rs62063859	44078616	G	A	0.224	0.99989	-0.084976	0.011343	-7.4912	13.15
	rs62064660	44078832	G	A	0.224	0.9999	-0.084974	0.011343	-7.4911	13.15
	rs650927	43709867	T	G	0.22401	0.99999	-0.085	0.011347	-7.4908	13.149
	rs671740	43709893	A	G	0.22401	0.99999	-0.085	0.011347	-7.4908	13.149
	rs113072604	43741627	A	AT	0.2241	0.99963	-0.085008	0.011348	-7.491	13.149
	rs56378021	43757777	C	T	0.22399	0.99985	-0.08501	0.011348	-7.491	13.149
	rs368303226	43798784	A	AGAG	0.22366	0.99912	-0.085082	0.011358	-7.4908	13.149
	rs10445334	43934826	T	G	0.22417	0.99959	-0.084971	0.011343	-7.491	13.149
	rs56036719	43943974	C	T	0.22409	0.99988	-0.084964	0.011342	-7.491	13.149
	rs62055498	43953814	G	A	0.22409	0.99991	-0.084965	0.011343	-7.4909	13.149
	rs62055499	43953991	C	G	0.22409	0.99991	-0.084965	0.011343	-7.4908	13.149
	rs62055500	43954134	G	A	0.22409	0.99991	-0.084965	0.011343	-7.4908	13.149
	rs62055501	43954227	G	A	0.22409	0.99991	-0.084965	0.011343	-7.4908	13.149
	rs62055502	43954284	G	A	0.22409	0.9999	-0.084967	0.011343	-7.491	13.149
	rs75330746	44182955	C	T	0.22182	0.99154	-0.085657	0.011435	-7.4909	13.149
	rs75183956	44182956	A	G	0.22182	0.99154	-0.085657	0.011435	-7.4909	13.149
	rs2696581	44227186	G	A	0.22414	0.99888	-0.084983	0.011345	-7.4908	13.149
	rs81632	43710127	T	A	0.224	0.99995	-0.085002	0.011348	-7.4907	13.148
	rs16940633	43710371	G	A	0.224	0.99996	-0.084999	0.011348	-7.4905	13.148
	rs17686610	43710384	A	C	0.224	0.99996	-0.084998	0.011347	-7.4905	13.148
	rs241044	43712464	G	A	0.22401	1	-0.084996	0.011347	-7.4905	13.148
	rs241042	43712657	T	C	0.22401	1	-0.084996	0.011347	-7.4905	13.148
	rs241041	43713925	A	G	0.22401	0.99999	-0.084997	0.011347	-7.4905	13.148
	rs241039	43714673	A	T	0.22401	0.99999	-0.084997	0.011347	-7.4905	13.148
	rs2942168	43714850	G	A	0.22401	0.99999	-0.084997	0.011347	-7.4906	13.148
	rs2942167	43715018	T	C	0.22401	0.99999	-0.084997	0.011347	-7.4905	13.148
	rs2942165	43715619	G	C	0.22401	0.99999	-0.084997	0.011347	-7.4906	13.148
	rs413778	43716885	A	G	0.22401	0.99999	-0.084997	0.011347	-7.4906	13.148
	rs3108317	43719870	G	A	0.22401	0.99999	-0.084998	0.011347	-7.4906	13.148
	rs422112	43728137	G	A	0.22401	1	-0.084996	0.011347	-7.4905	13.148
	rs17762308	43780948	T	C	0.22391	0.99934	-0.085038	0.011353	-7.4906	13.148
	rs62054429	43823125	G	A	0.22384	0.99979	-0.085022	0.011351	-7.4906	13.148
	rs62055476	43945495	A	G	0.22409	0.99988	-0.084961	0.011342	-7.4907	13.148
	rs1078830	43946112	T	C	0.22411	0.99977	-0.084963	0.011343	-7.4906	13.148
	17:43950444_CA_C	43950444	CA	C	0.22055	0.98943	-0.085911	0.011469	-7.4905	13.148
	rs62055493	43952944	T	C	0.22408	0.99987	-0.084965	0.011343	-7.4907	13.148
	rs62055495	43953043	A	C	0.22408	0.99987	-0.084965	0.011343	-7.4907	13.148
	rs916793	43954686	G	A	0.22409	0.99991	-0.084963	0.011343	-7.4907	13.148
	rs4441322	43955030	A	G	0.22409	0.99992	-0.084962	0.011343	-7.4906	13.148
	rs113414067	43955093	T	C	0.22409	0.99992	-0.084962	0.011343	-7.4905	13.148
	rs55905252	43955365	C	A	0.22408	0.99992	-0.084961	0.011343	-7.4905	13.148
	rs383241	43705356	G	A	0.22401	1	-0.084993	0.011347	-7.4903	13.147
	rs376120	43705518	A	G	0.22401	1	-0.084993	0.011347	-7.4903	13.147
	rs594591	43707620	G	T	0.22401	1	-0.084993	0.011347	-7.4902	13.147
	rs2942169	43711539	G	C	0.22401	1	-0.084994	0.011347	-7.4903	13.147
	rs241045	43712337	C	T	0.22401	1	-0.084995	0.011347	-7.4904	13.147
	rs117368197	43715924	A	G	0.22401	0.99999	-0.084995	0.011347	-7.4904	13.147
	rs389217	43717131	C	T	0.22401	0.99999	-0.084996	0.011347	-7.4905	13.147
	rs439558	43717803	T	C	0.22403	0.99997	-0.084996	0.011347	-7.4904	13.147
	rs1706746	43721457	C	T	0.22401	1	-0.084994	0.011347	-7.4903	13.147
	rs3418	43723462	C	T	0.22401	1	-0.084993	0.011347	-7.4902	13.147
	rs393675	43723605	T	C	0.22401	1	-0.084992	0.011347	-7.4902	13.147
	rs449501	43724555	G	A	0.22401	0.99999	-0.084992	0.011347	-7.4902	13.147
	rs448830	43725212	G	A	0.22401	1	-0.084993	0.011347	-7.4902	13.147
	rs434428	43725684	G	A	0.22401	1	-0.084993	0.011347	-7.4902	13.147
	rs434598	43725762	G	A	0.22401	1	-0.084993	0.011347	-7.4902	13.147
	rs434971	43725992	G	A	0.22401	1	-0.084993	0.011347	-7.4902	13.147
	rs455028	43726574	T	C	0.22401	1	-0.084994	0.011347	-7.4904	13.147
	rs453997	43727061	C	T	0.22401	1	-0.084995	0.011347	-7.4904	13.147
	rs413844	43729384	G	A	0.22401	0.99999	-0.084995	0.011347	-7.4904	13.147
	rs241038	43730598	G	A	0.22401	0.99999	-0.084994	0.011347	-7.4903	13.147
	rs241037	43730636	G	T	0.22401	0.99999	-0.084994	0.011347	-7.4903	13.147
	17:43734255_TA_T	43734255	TA	T	0.22401	0.99999	-0.084995	0.011347	-7.4904	13.147
	rs17760631	43743045	T	C	0.22401	0.99999	-0.084995	0.011347	-7.4904	13.147
	rs62055477	43945687	C	A	0.22409	0.99988	-0.084958	0.011342	-7.4904	13.147
	rs78637438	43945855	G	A	0.22409	0.99988	-0.084958	0.011342	-7.4904	13.147
	rs2316771	43945931	T	C	0.22409	0.99988	-0.084957	0.011342	-7.4904	13.147
	rs62055478	43945938	C	T	0.22409	0.99988	-0.084957	0.011342	-7.4904	13.147
	rs385691	43726125	A	C	0.22401	0.99999	-0.08499	0.011347	-7.4899	13.146
	rs241035	43731896	C	T	0.22401	0.99999	-0.084991	0.011347	-7.49	13.146
	rs241034	43733048	A	T	0.22401	0.99999	-0.084991	0.011347	-7.4901	13.146
	rs241031	43734304	T	C	0.22401	0.99999	-0.084991	0.011347	-7.49	13.146
	rs241030	43734503	A	G	0.22401	0.99999	-0.084991	0.011347	-7.49	13.146
	rs241029	43734643	T	C	0.22401	0.99996	-0.084993	0.011347	-7.4901	13.146
	rs241028	43735276	C	T	0.22401	0.99999	-0.08499	0.011347	-7.49	13.146
	rs241027	43735478	A	G	0.22401	0.99999	-0.08499	0.011347	-7.49	13.146
	rs241026	43735555	G	A	0.22401	0.99999	-0.08499	0.011347	-7.49	13.146
	rs241024	43736763	C	T	0.22401	0.99999	-0.08499	0.011347	-7.49	13.146
	rs241023	43737040	G	A	0.22401	0.99999	-0.08499	0.011347	-7.49	13.146
	rs241022	43737730	T	C	0.224	0.99996	-0.084996	0.011348	-7.49	13.146
	rs241021	43738627	T	G	0.22401	0.99999	-0.084989	0.011347	-7.4899	13.146
	rs241020	43738676	C	A	0.22401	0.99999	-0.084989	0.011347	-7.4899	13.146
	rs111273167	43740967	C	T	0.22401	0.99999	-0.084989	0.011347	-7.4899	13.146
	rs62053940	43741028	A	G	0.22401	0.99999	-0.084989	0.011347	-7.4899	13.146
	rs17760577	43741452	C	T	0.22401	0.99999	-0.08499	0.011347	-7.49	13.146
	rs77310586	43765381	G	C	0.22405	0.99991	-0.084989	0.011347	-7.4899	13.146
	rs78440279	43816052	C	T	0.22393	0.99968	-0.085015	0.01135	-7.49	13.146
	rs62054835	43934672	A	C	0.22412	0.99963	-0.08496	0.011343	-7.4901	13.146
	rs55895732	43968937	T	C	0.22408	0.99997	-0.084956	0.011343	-7.4899	13.146
	rs55946323	44031946	A	G	0.22405	0.99914	-0.084994	0.011348	-7.49	13.146
	rs62064665	44081527	T	C	0.22404	0.99979	-0.084965	0.011344	-7.4899	13.146
	rs62053957	43750939	T	C	0.22403	0.99991	-0.084989	0.011348	-7.4896	13.145
	rs62053958	43751223	A	T	0.22388	0.99976	-0.085013	0.011351	-7.4898	13.145
	rs62055660	43751308	T	C	0.22388	0.99976	-0.085013	0.011351	-7.4898	13.145
	rs113486004	43751427	T	C	0.22388	0.99976	-0.085011	0.011351	-7.4896	13.145
	rs62055492	43951345	C	A	0.22409	0.99988	-0.084953	0.011343	-7.4898	13.145
	rs150246512	43956305	CTT	C	0.2244	0.99903	-0.084951	0.011343	-7.4896	13.145
	rs62055515	43956370	G	T	0.22398	0.99947	-0.08499	0.011348	-7.4896	13.145
	rs62055516	43956390	T	C	0.22398	0.99947	-0.08499	0.011348	-7.4896	13.145
	rs62055518	43956505	A	C	0.22398	0.9995	-0.084989	0.011348	-7.4896	13.145
	rs62056835	43988623	G	A	0.2241	0.99987	-0.084958	0.011343	-7.4898	13.145
	rs56317731	44032073	A	G	0.22405	0.99919	-0.084984	0.011347	-7.4896	13.145
	rs2696522	44356890	T	C	0.22297	0.95364	-0.086952	0.011609	-7.4897	13.145
	rs366858	43726588	C	T	0.224	0.99995	-0.084988	0.011348	-7.4893	13.144
	rs241033	43733983	G	A	0.22402	0.99995	-0.084985	0.011347	-7.4894	13.144
	rs17426106	43828935	G	C	0.22386	0.99982	-0.085005	0.01135	-7.4893	13.144
	rs62055517	43956425	C	T	0.22398	0.99947	-0.08499	0.011348	-7.4895	13.144
	rs56364632	43956642	T	C	0.22398	0.9995	-0.084988	0.011348	-7.4895	13.144
	rs55894109	43957221	C	T	0.22409	0.99991	-0.084951	0.011343	-7.4895	13.144
	rs56249780	43957328	C	T	0.22409	0.99991	-0.08495	0.011343	-7.4894	13.144
	rs56387391	43959261	G	A	0.22408	0.99995	-0.084949	0.011343	-7.4893	13.144
	rs79580365	43960172	C	T	0.22408	0.99996	-0.084948	0.011343	-7.4893	13.144
	rs56194412	43960600	T	C	0.22408	0.99995	-0.08495	0.011343	-7.4894	13.144
	rs36123991	44359663	G	T	0.20161	0.91123	-0.092422	0.01234	-7.4895	13.144
	rs2942170	43711312	C	T	0.22401	0.99998	-0.084981	0.011347	-7.4891	13.143
	rs12150604	43828221	T	A	0.22386	0.99983	-0.085002	0.01135	-7.489	13.143
	rs17334944	43828617	G	A	0.22386	0.99982	-0.085004	0.01135	-7.4892	13.143
	rs17426064	43828698	C	T	0.22386	0.99983	-0.085002	0.01135	-7.489	13.143
	rs62055886	43838678	G	A	0.22357	0.99853	-0.085088	0.011362	-7.4891	13.143
	rs62055887	43838710	T	C	0.22357	0.99852	-0.08509	0.011362	-7.4892	13.143
	rs62055889	43838919	G	A	0.22373	0.99937	-0.085044	0.011356	-7.4892	13.143
	rs10445370	43935118	G	A	0.22408	0.99985	-0.084942	0.011342	-7.4892	13.143
	rs12150223	43944204	T	C	0.22409	0.99987	-0.084943	0.011342	-7.4891	13.143
	rs2106784	43949892	C	T	0.22409	0.99988	-0.084944	0.011342	-7.489	13.143
	rs55768605	43956734	C	A	0.224	0.99955	-0.084979	0.011347	-7.4891	13.143
	rs2019816	43959661	G	A	0.22408	0.99996	-0.084948	0.011343	-7.4892	13.143
	rs2006305	43959752	A	T	0.22408	0.99996	-0.084947	0.011343	-7.4892	13.143
	rs2019822	43959918	T	A	0.22408	0.99996	-0.084947	0.011343	-7.4891	13.143
	rs62055529	43960020	A	G	0.22408	0.99996	-0.084947	0.011343	-7.4892	13.143
	rs55937610	43960283	A	G	0.22408	0.99996	-0.084946	0.011343	-7.489	13.143
	rs56338487	43960812	A	T	0.22408	0.99997	-0.084946	0.011343	-7.4891	13.143
	rs62055538	43960997	T	C	0.22408	0.99997	-0.084946	0.011343	-7.4891	13.143
	rs62055539	43961044	A	G	0.22408	0.99997	-0.084945	0.011343	-7.489	13.143
	rs62055540	43961142	T	C	0.22408	0.99994	-0.084947	0.011343	-7.4891	13.143
	rs17770186	43964191	C	A	0.22407	0.99995	-0.084947	0.011343	-7.489	13.143
	rs62055547	43964755	C	T	0.22409	0.99996	-0.084942	0.011342	-7.4892	13.143
	rs62056848	43992456	G	A	0.22406	0.99983	-0.084954	0.011344	-7.489	13.143
	rs62056849	43992463	G	C	0.22406	0.99983	-0.084954	0.011344	-7.489	13.143
	rs62058968	44001228	G	A	0.22408	0.99992	-0.084949	0.011343	-7.4892	13.143
	rs113263403	44016011	A	AT	0.224	0.99963	-0.084969	0.011346	-7.489	13.143
	rs62061726	44016341	G	A	0.22415	0.99996	-0.084946	0.011343	-7.4891	13.143
	rs56080482	44032597	G	A	0.22405	0.99912	-0.084983	0.011347	-7.4892	13.143
	rs62056910	43784222	T	C	0.22391	0.99953	-0.085006	0.011351	-7.4888	13.142
	rs10445336	43934948	A	G	0.22417	0.9996	-0.084945	0.011343	-7.4889	13.142
	rs17770108	43961292	G	T	0.22408	0.99998	-0.084942	0.011343	-7.4887	13.142
	rs17564619	44002138	A	G	0.22406	0.99991	-0.084952	0.011344	-7.4887	13.142
	rs111555239	44006453	C	CT	0.22414	0.99959	-0.084954	0.011344	-7.4888	13.142
	rs62062781	44022632	G	A	0.2238	0.99895	-0.085018	0.011353	-7.4888	13.142
	rs62062806	44031420	G	A	0.22406	0.99924	-0.084975	0.011347	-7.4889	13.142
	rs17650818	44036787	T	C	0.2241	0.99902	-0.084976	0.011347	-7.4889	13.142
	rs17660251	44166646	C	T	0.22398	0.99967	-0.084952	0.011344	-7.4889	13.142
	rs74398257	43756340	T	C	0.22404	0.99989	-0.084979	0.011348	-7.4886	13.141
	rs1526127	43812398	C	G	0.2239	0.99993	-0.084991	0.01135	-7.4885	13.141
	rs62054398	43812599	A	G	0.2239	0.99993	-0.084991	0.01135	-7.4885	13.141
	rs62054399	43812624	G	A	0.2239	0.99993	-0.084991	0.01135	-7.4885	13.141
	rs62054400	43812649	T	C	0.2239	0.99993	-0.084991	0.01135	-7.4885	13.141
	rs62054411	43812684	A	G	0.2239	0.99993	-0.084991	0.01135	-7.4885	13.141
	rs62054412	43813002	G	A	0.2239	0.99993	-0.084992	0.01135	-7.4885	13.141
	rs17563787	43813252	C	G	0.2239	0.99993	-0.084992	0.01135	-7.4885	13.141
	rs62054413	43813370	G	C	0.2239	0.99993	-0.084992	0.01135	-7.4885	13.141
	rs62054414	43813415	G	A	0.2239	0.99993	-0.084992	0.01135	-7.4885	13.141
	rs76421814	43814427	T	C	0.2239	0.99993	-0.084992	0.01135	-7.4885	13.141
	rs56006248	43815141	A	G	0.2239	0.99993	-0.084992	0.01135	-7.4885	13.141
	rs56298110	43815336	A	G	0.2239	0.99993	-0.084992	0.01135	-7.4885	13.141
	rs62054417	43815859	A	C	0.2239	0.99993	-0.084991	0.01135	-7.4885	13.141
	rs62054419	43816605	A	C	0.2239	0.99993	-0.084991	0.01135	-7.4885	13.141
	rs62054420	43816655	C	G	0.2239	0.99993	-0.084991	0.01135	-7.4885	13.141
	rs62054421	43816657	G	A	0.2239	0.99993	-0.084991	0.01135	-7.4885	13.141
	rs17563800	43817459	C	T	0.2239	0.99993	-0.084991	0.01135	-7.4885	13.141
	rs56295996	43817557	C	T	0.2239	0.99993	-0.084991	0.01135	-7.4885	13.141
	rs56384960	43817608	G	A	0.2239	0.99993	-0.084991	0.01135	-7.4885	13.141
	rs56178230	43817832	G	A	0.22389	0.9999	-0.084994	0.01135	-7.4885	13.141
	rs80157557	43817898	G	A	0.22389	0.9999	-0.084994	0.01135	-7.4885	13.141
	rs76728632	43818160	A	C	0.2239	0.99993	-0.084991	0.01135	-7.4885	13.141
	rs17563827	43818222	C	A	0.2239	0.99993	-0.084991	0.01135	-7.4885	13.141
	rs80072429	43818611	G	A	0.2239	0.99993	-0.084991	0.01135	-7.4885	13.141
	rs77114624	43818657	T	C	0.2239	0.99993	-0.084991	0.01135	-7.4885	13.141
	rs76311426	43818690	G	T	0.2239	0.99993	-0.084991	0.01135	-7.4885	13.141
	rs17563861	43818906	A	G	0.2239	0.99993	-0.084991	0.01135	-7.4885	13.141
	rs17563889	43818946	A	T	0.2239	0.99993	-0.084991	0.01135	-7.4885	13.141
	rs17563923	43819450	G	A	0.22389	0.99986	-0.084993	0.01135	-7.4883	13.141
	rs12150672	43826637	G	A	0.22386	0.99984	-0.084996	0.01135	-7.4885	13.141
	rs17334894	43827209	G	A	0.22386	0.99983	-0.084994	0.01135	-7.4884	13.141
	rs62056778	43971604	C	G	0.22408	0.99997	-0.084939	0.011343	-7.4885	13.141
	rs111972148	43973121	G	C	0.22407	0.99999	-0.084938	0.011343	-7.4884	13.141
	rs1864325	43977827	C	T	0.22407	0.99999	-0.08494	0.011343	-7.4885	13.141
	rs62056795	43978041	C	T	0.22407	0.99999	-0.08494	0.011343	-7.4885	13.141
	rs112275277	43981958	C	T	0.22408	0.99998	-0.084941	0.011343	-7.4886	13.141
	rs17564983	44011825	A	C	0.22411	0.99982	-0.084938	0.011343	-7.4883	13.141
	rs55978005	44031540	G	T	0.22406	0.99922	-0.084972	0.011347	-7.4886	13.141
	rs55821155	44032470	C	G	0.22405	0.99914	-0.084973	0.011347	-7.4884	13.141
	rs62053956	43750315	A	G	0.22404	0.99988	-0.084972	0.011348	-7.4881	13.14
	rs62056880	43782304	T	C	0.22388	0.99959	-0.085001	0.011351	-7.4881	13.14
	rs4617909	43806451	C	T	0.22389	0.99987	-0.084999	0.011351	-7.4883	13.14
	rs62054424	43819384	G	A	0.22389	0.99987	-0.084992	0.01135	-7.4883	13.14
	rs62054425	43819480	C	T	0.22389	0.99986	-0.084992	0.01135	-7.4883	13.14
	rs77129180	43963046	G	A	0.22408	1	-0.084936	0.011343	-7.4883	13.14
	rs80254317	43963282	C	G	0.22408	1	-0.084936	0.011343	-7.4883	13.14
	rs112425426	43963416	C	G	0.22408	1	-0.084936	0.011343	-7.4883	13.14
	rs62055542	43963844	C	T	0.22408	1	-0.084936	0.011343	-7.4883	13.14
	rs17770120	43963943	C	A	0.22408	1	-0.084936	0.011343	-7.4883	13.14
	rs17770150	43964163	G	A	0.22408	1	-0.084936	0.011343	-7.4882	13.14
	rs17691449	43964283	G	C	0.22408	1	-0.084936	0.011343	-7.4883	13.14
	rs62055548	43964899	A	G	0.22408	1	-0.084936	0.011343	-7.4883	13.14
	rs113327263	43965063	T	C	0.22408	1	-0.084936	0.011343	-7.4883	13.14
	rs62055549	43965595	G	C	0.22408	1	-0.084937	0.011343	-7.4883	13.14
	rs62055552	43965955	A	G	0.22408	1	-0.084937	0.011343	-7.4883	13.14
	rs62055553	43966178	C	A	0.22408	1	-0.084937	0.011343	-7.4883	13.14
	rs62055554	43966260	A	G	0.22408	1	-0.084937	0.011343	-7.4883	13.14
	rs62055555	43966282	G	T	0.22408	1	-0.084937	0.011343	-7.4883	13.14
	rs111941646	43966608	A	T	0.22408	1	-0.084937	0.011343	-7.4883	13.14
	rs62055556	43966749	T	C	0.22408	1	-0.084937	0.011343	-7.4883	13.14
	rs62055557	43966795	C	A	0.22408	1	-0.084936	0.011343	-7.4883	13.14
	rs62055558	43966955	A	G	0.22408	1	-0.084937	0.011343	-7.4883	13.14
	rs62055559	43967138	T	G	0.22408	1	-0.084936	0.011343	-7.4883	13.14
	rs17691466	43968219	A	G	0.22408	1	-0.084936	0.011343	-7.4883	13.14
	rs17691508	43968463	C	G	0.22408	1	-0.084936	0.011343	-7.4882	13.14
	rs55943606	43968874	A	G	0.22408	1	-0.084936	0.011343	-7.4882	13.14
	rs112297913	43969258	G	GC	0.22408	1	-0.084936	0.011343	-7.4882	13.14
	rs17691610	43970662	G	T	0.22408	1	-0.084936	0.011343	-7.4882	13.14
	rs76594404	43971457	G	C	0.22408	1	-0.084935	0.011343	-7.4882	13.14
	rs80233201	43971481	T	C	0.22408	1	-0.084935	0.011343	-7.4882	13.14
	rs11575895	43971785	A	G	0.22408	1	-0.084936	0.011343	-7.4882	13.14
	rs62056779	43971937	C	A	0.22408	1	-0.084935	0.011343	-7.4882	13.14
	rs11575896	43972142	G	A	0.22408	1	-0.084935	0.011343	-7.4882	13.14
	rs76324150	43973233	C	T	0.22408	1	-0.084936	0.011343	-7.4882	13.14
	rs62056780	43973652	C	T	0.22408	1	-0.084936	0.011343	-7.4882	13.14
	rs62056781	43973899	T	C	0.22408	1	-0.084936	0.011343	-7.4882	13.14
	rs74496580	43974065	C	A	0.22408	1	-0.084936	0.011343	-7.4882	13.14
	rs62056782	43974230	C	T	0.22407	0.99999	-0.084938	0.011343	-7.4883	13.14
	rs80346216	43974476	G	T	0.22407	0.99999	-0.084938	0.011343	-7.4883	13.14
	rs76632685	43974477	A	T	0.22407	0.99999	-0.084938	0.011343	-7.4883	13.14
	rs62056783	43974549	G	C	0.22407	0.99999	-0.084938	0.011343	-7.4883	13.14
	rs62056784	43974889	C	G	0.22408	1	-0.084936	0.011343	-7.4882	13.14
	rs77561671	43976627	G	T	0.22407	0.99998	-0.084939	0.011343	-7.4883	13.14
	rs62056792	43976644	G	A	0.22408	1	-0.084936	0.011343	-7.4882	13.14
	rs62056793	43977018	A	G	0.22408	1	-0.084936	0.011343	-7.4882	13.14
	rs62056794	43977049	A	G	0.22408	1	-0.084936	0.011343	-7.4882	13.14
	rs62056796	43978120	A	G	0.22408	1	-0.084936	0.011343	-7.4882	13.14
	rs1467963	43978934	T	G	0.22408	1	-0.084936	0.011343	-7.4882	13.14
	rs1984937	43980530	A	C	0.22408	1	-0.084936	0.011343	-7.4882	13.14
	rs62056802	43980762	A	G	0.22408	1	-0.084936	0.011343	-7.4882	13.14
	rs113589236	43981795	G	A	0.22408	0.99999	-0.084936	0.011343	-7.4882	13.14
	rs113029914	43981831	A	T	0.22408	0.99999	-0.084936	0.011343	-7.4882	13.14
	rs62056803	43982159	A	G	0.22408	1	-0.084936	0.011343	-7.4882	13.14
	rs62056804	43982286	C	T	0.22408	1	-0.084936	0.011343	-7.4882	13.14
	rs75617973	43983159	T	C	0.22408	0.99998	-0.084935	0.011343	-7.4881	13.14
	rs62061719	44012989	C	T	0.2241	0.99988	-0.084939	0.011343	-7.4882	13.14
	rs17650381	44013024	T	C	0.2241	0.99988	-0.08494	0.011343	-7.4882	13.14
	rs62061721	44013346	T	C	0.2241	0.9999	-0.084937	0.011343	-7.488	13.14
	rs62064664	44081462	T	C	0.22407	0.99969	-0.084948	0.011344	-7.4882	13.14
	rs62053959	43751246	C	T	0.22389	0.99971	-0.084994	0.011351	-7.4879	13.139
	rs112245406	43756171	A	AAAAC	0.22352	0.99803	-0.085104	0.011366	-7.4877	13.139
	rs17687849	43759719	A	G	0.22405	0.99994	-0.084968	0.011347	-7.4879	13.139
	rs56110538	43768727	G	A	0.22408	0.9999	-0.084966	0.011347	-7.4879	13.139
	rs62054384	43804306	T	C	0.22377	0.99953	-0.085008	0.011353	-7.4878	13.139
	rs62054387	43805525	A	C	0.22389	0.99987	-0.084991	0.01135	-7.4879	13.139
	rs12150363	43826351	A	G	0.22386	0.99983	-0.08499	0.01135	-7.488	13.139
	rs74514268	43836191	G	A	0.22381	0.99968	-0.085008	0.011353	-7.4879	13.139
	rs62056789	43975415	A	C	0.22407	0.99995	-0.084937	0.011343	-7.488	13.139
	rs62056790	43975417	G	A	0.22407	0.99995	-0.084937	0.011343	-7.488	13.139
	rs367820416	43982069	T	G	0.22407	0.99999	-0.084932	0.011343	-7.4878	13.139
	rs62056806	43983801	A	G	0.22408	0.99998	-0.084933	0.011343	-7.4879	13.139
	rs62056807	43984253	G	C	0.22408	0.99997	-0.084932	0.011343	-7.4877	13.139
	rs62056851	43992806	A	G	0.22407	0.9999	-0.084937	0.011343	-7.4879	13.139
	rs62063277	44036462	T	A	0.2241	0.99902	-0.084963	0.011347	-7.4878	13.139
	rs111750615	44156132	T	TTTA	0.2232	0.99675	-0.085185	0.011377	-7.4878	13.139
	rs62054435	43825339	C	G	0.22385	0.99981	-0.084986	0.01135	-7.4875	13.138
	rs62055541	43962017	G	C	0.22408	0.99995	-0.084928	0.011343	-7.4875	13.138
	rs113347741	43973408	C	T	0.22406	0.99993	-0.084932	0.011343	-7.4875	13.138
	rs78720789	43973413	A	G	0.22406	0.99993	-0.084932	0.011343	-7.4875	13.138
	rs62056791	43976064	T	C	0.22407	0.99997	-0.084931	0.011343	-7.4876	13.138
	rs1467966	43984399	C	T	0.22408	0.99997	-0.084931	0.011343	-7.4877	13.138
	rs79492906	43984864	C	T	0.22407	0.99996	-0.084929	0.011343	-7.4875	13.138
	rs74509629	43985597	C	T	0.22408	0.99994	-0.08493	0.011343	-7.4875	13.138
	rs17563965	43990919	A	G	0.22408	0.99991	-0.084933	0.011343	-7.4876	13.138
	rs767056	43998910	C	T	0.22408	0.99994	-0.084929	0.011343	-7.4875	13.138
	rs62058964	43999406	A	G	0.22408	0.99994	-0.08493	0.011343	-7.4875	13.138
	rs62062803	44028183	T	C	0.22418	0.99882	-0.084964	0.011347	-7.4877	13.138
	rs112916880	44036129	C	T	0.22406	0.99896	-0.08497	0.011348	-7.4876	13.138
	rs112310745	44082432	G	A	0.22329	0.99103	-0.085381	0.011403	-7.4875	13.138
	rs62054431	43823880	C	T	0.22386	0.99987	-0.084979	0.01135	-7.4872	13.137
	rs62054432	43823889	C	A	0.22386	0.99987	-0.084979	0.01135	-7.4872	13.137
	rs111497072	43824201	G	A	0.22386	0.99987	-0.084979	0.01135	-7.4872	13.137
	rs62054433	43824348	T	C	0.22386	0.99987	-0.084979	0.01135	-7.4872	13.137
	rs62054434	43824382	T	G	0.22386	0.99987	-0.084979	0.01135	-7.4872	13.137
	rs12150683	43824848	A	G	0.22386	0.99987	-0.084979	0.01135	-7.4872	13.137
	rs12150332	43824908	C	T	0.22386	0.99987	-0.084979	0.01135	-7.4872	13.137
	rs75715199	43825478	G	A	0.22386	0.99987	-0.084979	0.01135	-7.4872	13.137
	rs62054438	43825711	A	C	0.22386	0.99987	-0.084979	0.01135	-7.4872	13.137
	rs62054439	43825725	G	T	0.22386	0.99987	-0.084979	0.01135	-7.4872	13.137
	rs17334797	43825912	A	G	0.22386	0.99987	-0.084979	0.01135	-7.4872	13.137
	rs74548327	43973080	A	G	0.22409	0.99992	-0.084926	0.011343	-7.4872	13.137
	rs62056811	43985247	C	T	0.22407	0.99995	-0.084928	0.011343	-7.4874	13.137
	rs79290980	43985662	T	C	0.22408	0.99994	-0.084929	0.011343	-7.4874	13.137
	rs55682376	43991888	G	A	0.22408	0.99992	-0.084927	0.011343	-7.4872	13.137
	rs75046472	43997499	A	T	0.22407	0.99991	-0.08493	0.011343	-7.4873	13.137
	rs17564223	43997520	C	T	0.22407	0.9999	-0.08493	0.011343	-7.4873	13.137
	rs767059	43999100	G	C	0.22408	0.99994	-0.084929	0.011343	-7.4874	13.137
	rs62058965	43999529	G	C	0.22408	0.99994	-0.084929	0.011343	-7.4874	13.137
	rs1967981	43999785	C	G	0.22408	0.99994	-0.084929	0.011343	-7.4874	13.137
	rs1476127	43999793	G	A	0.22408	0.99994	-0.084929	0.011343	-7.4874	13.137
	rs8079501	44000234	A	T	0.22408	0.99994	-0.084929	0.011343	-7.4874	13.137
	rs56002706	44000505	C	T	0.22408	0.99994	-0.084929	0.011343	-7.4874	13.137
	rs8078495	44000610	G	A	0.22408	0.99994	-0.084929	0.011343	-7.4874	13.137
	rs17649866	44000914	T	C	0.22408	0.99995	-0.084929	0.011343	-7.4874	13.137
	rs17564493	44001379	C	T	0.22408	0.99994	-0.084928	0.011343	-7.4874	13.137
	rs17649918	44001621	A	G	0.22408	0.99994	-0.084928	0.011343	-7.4874	13.137
	rs17649954	44001661	A	G	0.22408	0.99994	-0.084928	0.011343	-7.4874	13.137
	rs55685451	44001957	T	G	0.22408	0.99994	-0.084928	0.011343	-7.4873	13.137
	rs17564591	44002062	A	C	0.22408	0.99994	-0.084928	0.011343	-7.4874	13.137
	rs62059003	44002431	C	T	0.22408	0.99994	-0.084928	0.011343	-7.4873	13.137
[truncated: 1,907 more rows]

## Sheet: SuppData5
	Supplementary Data 5: Correlations between 'best' modifiable risk factors and the 6 confounders (bottom left of matrix: partial correlation; top right of matrix: full correlation). Top Matrix: correlations; bottom matrix: corresponding P-values. Non-significant results are in grey.
	Correlation
		Alcohol	Blood pressure	Body size measurements	Cholesterol	Diabetes	Exercise	Hearing	Inflammation	Pollution	Sleep	Smoking	Socialisation	Age	Sex	Age2	Age x Sex	Age2 x Sex	Head size
	Alcohol		-0.0046504	0.0166031	0.0152853	-0.066143	0.0633521	0.00819658	0.0239909	-0.0276799	0.02066	0.158895	0.206195	0.0560856	0.167144	-0.0362546	0.0353923	-0.0114337	-0.1518
	Blood pressure	-0.009725		0.260527	0.402055	0.19709	-0.0497121	0.05545	0.109646	-0.00409901	0.0301041	0.0670975	0.0277792	0.21965	0.122022	-0.00771161	0.0460199	-0.0114045	-0.0675673
	Body size measurements	-0.0838694	0.156491		0.249023	0.23104	-0.11311	0.0908884	0.0780697	0.00789549	0.0210029	0.127471	0.114375	0.102473	0.510442	-0.0105521	0.0103743	-0.0180323	-0.369654
	Cholesterol	-0.00596227	0.294182	0.0545343		0.266184	-0.0506729	0.0788151	0.167611	0.021748	0.0436775	0.101206	0.0381651	0.292376	0.190588	0.0136932	0.0796762	-0.000558294	-0.0921539
	Diabetes	-0.0582486	0.0714812	0.167928	0.185247		-0.0497681	0.0328048	0.0552715	0.016256	0.00812492	0.043892	0.0072953	0.0603547	0.0746951	-0.00112983	0.024534	-0.00756283	-0.0170659
	Exercise	0.0612518	-0.00520324	-0.106695	-0.0105702	-0.0113795		-0.0261608	-0.00478462	0.0351095	-0.0186492	-0.0420193	-0.0114638	-0.0486489	-0.00668409	-0.017091	0.00907184	-0.00201092	-0.0112622
	Hearing	-0.0130839	0.00279799	0.0285798	0.014456	0.00247327	-0.0125938		0.0253782	-0.0106895	0.0040638	0.070003	0.00934806	0.117747	0.100424	0.00030282	0.0445902	0.00947402	-0.0350418
	Inflammation	0.0182401	0.0462107	0.0243222	0.130966	0.00132089	0.00622431	0.0117744		0.00488979	-0.0168251	0.0513859	0.0216579	0.00507834	0.0508259	0.0300578	0.0428021	-0.00631057	-0.0331782
	Pollution	-0.0318414	-0.00834072	0.00578856	0.0354699	0.007761	0.0390337	-0.00756427	-0.00286568		-0.024142	0.0475828	-0.00241639	-0.054555	-0.00383128	0.0194701	-0.024296	-0.00423902	-0.0012526
	Sleep	0.00663908	0.00581744	-0.0140625	0.0136928	-5.43522e-05	-0.0176501	-0.0106893	-0.022943	-0.0168292		0.00107224	0.0112587	0.0864768	0.0493593	-0.0186003	0.0694035	0.00363759	-0.0467948
	Smoking	0.144293	0.00131772	0.0786976	0.0319243	0.0112791	-0.0361947	0.046902	0.0295504	0.0578705	-0.0146137		0.0838363	0.109961	0.088735	-0.00577846	0.0568477	0.0125467	-0.0713729
	Socialisation	0.180351	0.00452709	0.0438528	0.00682126	-0.00503906	-0.0169384	-0.00825181	0.00519949	-0.000491871	0.00411349	0.0423101		-0.0108591	0.168385	-0.0295387	0.0123401	-0.0067768	-0.0924277
	Age	0.0451356	0.114172	0.00581482	0.221786	-0.0310087	-0.0303823	0.0901635	-0.0534536	-0.0579426	0.068228	0.0717804	-0.0442261		0.0725725	-0.0930921	0.0722271	0.0550123	-0.0378701
	Sex	0.0967269	-0.0274373	0.357495	0.0898343	-0.0234507	0.0328675	0.0703681	-0.00528973	-0.00849156	0.0221247	-0.0147048	0.0989789	0.000681379		0.0390636	0.0327495	-0.0120729	-0.619466
	Age^2	-0.0345386	0.000949313	-0.036084	0.0307803	-0.00499295	-0.0246153	0.00320462	0.0228437	0.0146175	-0.0170629	0.00257209	-0.0321801	-0.104581	0.0497703		0.0572269	0.0635034	-0.0226765
	Age x Sex	0.0192838	0.00881107	-0.0252453	0.0413413	0.00908704	0.0163069	0.031923	0.0294819	-0.0246178	0.0639926	0.0431499	0.00392072	0.0505359	0.00948603	0.0692989		-0.0892979	-0.0198072
	Age^2 x Sex	-0.0109116	-0.0149266	-0.013607	-0.00411263	-0.00214163	0.00264265	0.00749448	-0.000989075	-0.00485185	0.00709059	0.0161058	0.00191802	0.0690214	-0.00275286	0.075758	-0.0981987		0.0115897
	Head size	-0.0671196	0.00867599	-0.101978	0.0304258	0.0419462	-0.0237232	0.0353893	-0.00433898	-0.00524238	-0.0231533	-0.0109521	0.0321338	0.00375546	-0.523456	-0.00400902	-0.00107294	0.00327868
	P-value
		Alcohol	Blood pressure	Body size measurements	Cholesterol	Diabetes	Exercise	Hearing	Inflammation	Pollution	Sleep	Smoking	Socialisation	Age	Sex	Age2	Age x Sex	Age2 x Sex	Head size
	Alcohol		0.380753	0.0017507	0.00396256	9.56622e-36	6.2948e-33	0.122367	6.11296e-06	1.80769e-07	9.84406e-05	1.44428e-199	1e-300	3.71664e-26	6.68733e-221	8.17209e-12	2.50934e-11	0.0311551	4.04218e-182
	Blood pressure	0.066863		1e-300	1e-300	5.07554e-308	6.88494e-21	1.32929e-25	1.91298e-95	0.43977	1.3845e-08	9.75511e-37	1.63365e-07	1e-300	6.56217e-118	0.146085	4.01371e-18	0.031588	3.13241e-37
	Body size measurements	1.87189e-56	1.77922e-193		1e-300	1e-300	1.74528e-101	4.76053e-66	3.72792e-49	0.136709	7.52498e-05	1.39412e-128	9.73442e-104	1.52356e-83	1e-300	0.0467113	0.0505367	0.000676345	1e-300
	Cholesterol	0.261216	1e-300	8.32591e-25		1e-300	1.21291e-21	4.56797e-50	3.817e-222	4.13992e-05	1.77707e-16	1.58363e-81	6.20196e-13	1e-300	8.37816e-288	0.00985116	3.94114e-51	0.916196	7.40935e-68
	Diabetes	4.48657e-28	1.86641e-41	6.87248e-223	1.28877e-271		6.22716e-21	6.22246e-10	1.89633e-25	0.00218309	0.125669	1.26599e-16	0.169122	4.91036e-30	3.89633e-45	0.831366	3.74863e-06	0.154025	0.00129623
	Exercise	7.13312e-31	0.326844	2.07209e-90	0.0463841	0.0320015		8.15534e-07	0.367159	3.60502e-11	0.000439261	2.31329e-15	0.0307135	4.52659e-20	0.207731	0.00127504	0.087286	0.704675	0.0337734
	Hearing	0.0136788	0.598023	7.18098e-08	0.00644591	0.641176	0.0176329		1.71815e-06	0.0439246	0.443709	7.64912e-40	0.0780769	7.16058e-110	2.70513e-80	0.954485	4.15233e-17	0.0741481	3.93008e-11
	Inflammation	0.000587336	2.97328e-18	4.56415e-06	1.28051e-135	0.803434	0.240835	0.0264993		0.356721	0.00151704	3.27384e-22	4.45448e-05	0.338482	9.17223e-22	1.45695e-08	6.97125e-16	0.234272	3.97177e-10
	Pollution	1.95367e-09	0.116014	0.275366	2.29447e-11	0.14361	1.86424e-13	0.154039	0.589197		5.34076e-06	2.87322e-19	0.648793	7.80412e-25	0.47022	0.000242487	4.65053e-06	0.424307	0.813363
	Sleep	0.210912	0.272978	0.00804859	0.00987016	0.991828	0.000880404	0.0439771	1.53307e-05	0.00151675		0.839842	0.0338292	6.06826e-60	1.29174e-20	0.00045475	3.42874e-39	0.492957	1.09767e-18
	Smoking	1.70551e-164	0.803896	6.69429e-50	1.77398e-09	0.0335469	8.93717e-12	9.32332e-19	2.55327e-08	9.87164e-28	0.00588866		1.95439e-56	5.51528e-96	4.96789e-63	0.276097	7.91382e-27	0.0180354	2.36479e-41
	Socialisation	2.50317e-257	0.393617	1.36839e-16	0.198655	0.342341	0.00141262	0.119952	0.327193	0.926152	0.438258	1.50704e-15		0.0406791	3.27398e-224	2.56705e-08	0.0200214	0.201496	2.98668e-68
	Age	1.74591e-17	2.49592e-103	0.273194	1e-300	5.07806e-09	1.02542e-08	5.37644e-65	6.78389e-24	8.49577e-28	6.4976e-38	8.64955e-42	7.56171e-17		1.0657e-42	3.25849e-69	2.61501e-42	3.17061e-25	9.31327e-13
	Sex	1.44062e-74	2.32623e-07	1e-300	1.55836e-64	9.88922e-06	5.82402e-10	3.17269e-40	0.318867	0.109565	3.05114e-05	0.00558711	5.21541e-78	0.897835		1.76489e-13	6.64686e-10	0.0228717	1e-300
	Age^2	7.50051e-11	0.858027	1.03335e-11	6.57152e-09	0.346775	3.49878e-06	0.54593	1.66861e-05	0.00587591	0.00130208	0.627904	1.31554e-09	6.42793e-87	6.32836e-21		3.63662e-27	4.45903e-33	1.91473e-05
	Age x Sex	0.000278927	0.0968413	1.9561e-06	6.5149e-15	0.0868284	0.00211905	1.77665e-09	2.74946e-08	3.49062e-06	1.50398e-33	4.12499e-16	0.460022	1.58932e-21	0.0738471	4.62446e-39		8.20797e-64	0.000188748
	Age^2 x Sex	0.0397625	0.00491001	0.0103417	0.438354	0.686535	0.618503	0.157875	0.852148	0.360573	0.181501	0.00240437	0.717781	9.20725e-39	0.603941	2.31206e-46	8.29011e-77		0.0289256
	Head size	9.59044e-37	0.102068	1.02363e-82	9.76986e-09	2.62204e-15	7.78724e-06	2.54519e-11	0.413569	0.323219	1.27988e-05	0.039032	1.38888e-09	0.47915	1e-300	0.449979	0.839774	0.53669
